# Supplementary material for: Individuality, Stability, and Variability of the Plaque Microbiome
Source: Front Microbiol. 2016 Apr 22;7:564. doi: 10.3389/fmicb.2016.00564 (PMC4840391; doi:10.3389/fmicb.2016.00564)
Supplement: Supplementary file 1 [file DataSheet1.XLSX]

## Sheet: counts_matrix
OLIGOTYPE	DOMAIN	PHYLUM	CLASS	ORDER	FAMILY	GENUS	SPECIES	HOT_ID	HOMD.SPECIES	DISTANCE	A1	A2	A3	A4	A5	A6	A7	A8	B1	B2	B3	B4	B5	B6	B7	B8	D1	D2	D3	D4	D5	D6	D7	D8	E1	E2	E3	E4	E5	E6	E7	E8	H1	H2	H3	H4	H5	H6	H7
Moryella_01	Bacteria	Firmicutes	Clostridia	Clostridiales	Lachnospiraceae_[XIVa]	Moryella	sp.	HOT_419	Moryella sp.	0	0	1	9	4	36	3	3	7	0	0	1	2	0	0	0	0	0	0	0	0	0	0	0	0	20	1	24	23	7	40	4	10	0	0	0	18	0	4	0
Streptococcus_16	Bacteria	Firmicutes	Bacilli	Lactobacillales	Streptococcaceae	Streptococcus	sanguinis	HOT_758	Streptococcus sanguinis	0.006	5	0	3	2	0	0	5	1	4	1	2	1	4	1	3	5	0	2	2	0	0	0	2	4	0	1	0	0	0	1	0	0	3	4	1	0	4	1	4
Terrahaemophilus_01	Bacteria	Proteobacteria	Gammaproteobacteria	Pasteurellales	Pasteurellaceae	Terrahaemophilus	aromaticivorans	HOT_826	Terrahaemophilus aromaticivorans	0.006	0	3	19	5	1	0	1	3	0	2	4	1	0	6	0	6	2	0	0	2	2	2	0	5	0	0	0	0	1	0	0	1	0	2	0	0	0	2	3
Capnocytophaga_17	Bacteria	Bacteroidetes	Flavobacteria	Flavobacteriales	Flavobacteriaceae	Capnocytophaga	gingivalis	HOT_337	Capnocytophaga gingivalis	0.006	0	0	0	0	0	0	0	0	0	0	0	0	0	0	0	0	0	0	0	0	0	0	0	0	0	0	0	0	1	0	0	0	2	4	0	1	1	0	0
Capnocytophaga_24	Bacteria	Bacteroidetes	Flavobacteria	Flavobacteriales	Flavobacteriaceae	Capnocytophaga	sp.	HOT_903	Capnocytophaga sp.	0.003	0	0	0	0	0	0	0	0	0	0	0	0	0	0	0	0	3	23	28	18	2	4	20	13	3	1	7	3	5	5	1	3	0	0	0	0	0	0	0
Oribacterium_01	Bacteria	Firmicutes	Clostridia	Clostridiales	Lachnospiraceae_[XIVa]	Oribacterium	-	HOT_078;HOT_372	Oribacterium sp.;Oribacterium sp.	0	0	0	0	5	3	0	2	3	5	0	0	0	8	1	0	7	0	0	0	0	0	0	0	0	10	4	12	33	14	30	11	15	0	0	0	1	0	1	0
Actinomyces_20	Bacteria	Actinobacteria	Actinobacteria	Actinomycetales	Actinomycetaceae	Actinomyces	sp.	HOT_448	Actinomyces sp.	0.006	0	0	0	0	0	1	3	6	8	3	1	2	5	2	4	2	24	0	0	0	1	0	0	0	0	0	0	0	2	0	0	0	1	0	0	0	0	2	0
Actinomyces_17	Bacteria	Actinobacteria	Actinobacteria	Actinomycetales	Actinomycetaceae	Actinomyces	-	HOT_171;HOT_176;HOT_177;HOT_893	Actinomyces sp.;Actinomyces naeslundii;Actinomyces sp.;Actinomyces oris	0.006	15	12	2	5	1	4	4	9	7	3	0	3	4	5	12	10	5	4	1	1	2	6	3	6	5	2	3	1	7	4	4	9	3	0	0	0	0	0	0
Clostridiales[F-2][G-1]_01	Bacteria	Firmicutes	Clostridia	Clostridiales	Clostridiales_[F-2]	Clostridiales_[F-2][G-1]	sp.	HOT_075	Clostridiales_[F-2][G-1] sp.	0.006	2	0	3	2	5	1	0	1	0	0	0	0	0	0	0	0	0	0	3	3	1	0	1	0	0	0	1	2	20	0	0	7	8	10	27	6	21	10	30
Mogibacterium_01	Bacteria	Firmicutes	Clostridia	Clostridiales	Peptostreptococcaceae_[XI]	Mogibacterium	-	HOT_593;HOT_691	Mogibacterium diversum;Mogibacterium neglectum	0.003	1	0	0	4	0	1	3	0	0	0	0	0	0	0	6	2	0	0	1	0	0	0	0	1	9	11	13	16	1	29	21	24	2	1	0	0	0	1	0
Alloprevotella_02	Bacteria	Bacteroidetes	Bacteroides	Bacteroidales	Prevotellaceae	Alloprevotella	sp.	HOT_914	Alloprevotella sp.	0	0	1	0	2	0	0	3	3	0	0	0	0	0	0	0	2	0	0	1	1	0	0	0	1	7	20	7	29	9	4	4	7	9	12	3	2	5	3	57
Actinomyces_16	Bacteria	Actinobacteria	Actinobacteria	Actinomycetales	Actinomycetaceae	Actinomyces	dentalis	HOT_888	Actinomyces dentalis	0	4	10	2	2	0	4	0	17	0	3	1	7	1	0	0	0	2	3	19	2	1	2	1	0	15	6	10	2	6	18	4	9	9	8	3	21	3	22	3
Capnocytophaga_36	Bacteria	Bacteroidetes	Flavobacteria	Flavobacteriales	Flavobacteriaceae	Capnocytophaga	sp.	HOT_878	Capnocytophaga sp.	0.15	0	0	0	0	0	0	0	122	0	3	0	0	0	0	0	0	0	0	0	0	0	0	0	0	0	0	0	0	0	0	0	0	0	0	0	0	0	0	0
Cardiobacterium_08	Bacteria	Proteobacteria	Gammaproteobacteria	Cardiobacteriales	Cardiobacteriaceae	Cardiobacterium	valvulum	HOT_540	Cardiobacterium valvulum	0.024	0	0	0	0	0	0	0	0	0	0	0	0	0	0	0	0	0	0	0	0	0	0	0	0	0	0	0	0	0	0	0	0	0	0	0	1	0	0	0
Porphyromonas_09	Bacteria	Bacteroidetes	Bacteroides	Bacteroidales	Porphyromonadaceae	Porphyromonas	sp.	HOT_279	Porphyromonas sp.	0.003	25	4	58	15	18	0	26	0	0	0	1	0	0	0	0	0	0	0	1	0	0	0	0	0	0	0	0	0	0	0	0	0	0	0	0	0	0	0	0
Porphyromonas_05	Bacteria	Bacteroidetes	Bacteroides	Bacteroidales	Porphyromonadaceae	Porphyromonas	gingivalis	HOT_619	Porphyromonas gingivalis	0.006	0	1	0	0	0	0	0	0	0	0	0	0	0	0	0	0	0	0	0	0	0	0	0	0	0	0	5	0	0	22	32	30	0	0	0	1	0	0	1
Capnocytophaga_20	Bacteria	Bacteroidetes	Flavobacteria	Flavobacteriales	Flavobacteriaceae	Capnocytophaga	sp.	HOT_332	Capnocytophaga sp.	0.009	66	0	23	32	26	30	0	16	0	0	0	0	0	0	0	0	0	0	0	0	0	0	0	0	0	0	0	0	0	0	0	0	0	0	0	0	0	0	0
Prevotella_02	Bacteria	Bacteroidetes	Bacteroides	Bacteroidales	Prevotellaceae	Prevotella	nigrescens	HOT_693	Prevotella nigrescens	0.012	2	0	0	6	1	3	0	4	0	3	0	3	0	0	6	22	0	0	0	0	0	0	0	0	37	33	8	0	0	50	33	128	0	0	0	3	1	0	0
Prevotella_21	Bacteria	Bacteroidetes	Bacteroides	Bacteroidales	Prevotellaceae	Prevotella	nigrescens	HOT_693	Prevotella nigrescens	0.015	1	0	0	2	0	1	0	0	0	0	0	3	1	2	6	17	0	0	0	0	0	0	0	0	26	3	15	1	1	16	31	16	0	0	0	0	0	0	0
Prevotella_22	Bacteria	Bacteroidetes	Bacteroides	Bacteroidales	Prevotellaceae	Prevotella	nigrescens	HOT_693	Prevotella nigrescens	0.015	0	0	0	1	1	0	0	0	0	0	0	0	0	0	1	0	0	0	0	0	0	0	0	0	29	49	0	1	0	1	1	29	0	0	0	5	0	0	0
Anaeroglobus_01	Bacteria	Firmicutes	Clostridia	Clostridiales	Veillonellaceae	Anaeroglobus	geminatus	HOT_121	Anaeroglobus geminatus	0	0	0	0	0	0	0	0	0	0	0	0	7	0	0	0	12	0	0	0	0	0	0	0	0	16	8	2	7	1	14	13	0	5	0	0	5	0	0	0
Selenomonas_03	Bacteria	Firmicutes	Clostridia	Clostridiales	Veillonellaceae	Selenomonas	noxia	HOT_130;HOT_130;HOT_130;HOT_140	Selenomonas noxia;Selenomonas noxia;Selenomonas noxia;Selenomonas sp.	0	12	6	6	12	6	6	7	5	13	9	4	12	3	1	5	6	1	3	3	8	4	0	1	1	4	1	4	1	4	2	0	2	49	8	2	32	14	29	3
Treponema_01	Bacteria	Spirochaetes	Spirochaetes	Spirochaetales	Spirochaetaceae	Treponema	-	HOT_769;HOT_769;HOT_769;HOT_769	Treponema socranskii_ss_socranskii;Treponema socranskii_ss_04;Treponema socranskii;Treponema socranskii	0	5	0	1	1	9	8	1	41	1	0	0	5	4	0	1	6	0	0	0	0	0	0	0	0	52	15	7	5	17	32	25	42	0	1	1	3	1	10	1
Prevotella_11	Bacteria	Bacteroidetes	Bacteroides	Bacteroidales	Prevotellaceae	Prevotella	sp.	HOT_313	Prevotella sp.	0	0	0	0	0	0	0	1	0	0	0	4	3	1	0	0	0	0	0	0	0	0	0	2	0	43	37	9	17	2	76	74	31	0	0	0	0	1	0	1
Prevotella_03	Bacteria	Bacteroidetes	Bacteroides	Bacteroidales	Prevotellaceae	Prevotella	sp.	HOT_310	Prevotella sp.	0.003	0	0	0	0	0	0	0	0	0	0	0	0	0	0	0	0	0	0	0	0	0	0	0	0	60	14	185	70	1	131	123	0	2	5	7	4	0	0	2
Prevotella_06	Bacteria	Bacteroidetes	Bacteroides	Bacteroidales	Prevotellaceae	Prevotella	intermedia	HOT_643	Prevotella intermedia	0.009	5	0	0	0	0	15	2	0	0	1	1	28	0	0	45	67	0	0	0	0	0	0	0	0	0	0	0	0	0	0	0	0	0	0	0	4	4	0	0
Corynebacterium_18	Bacteria	Actinobacteria	Actinobacteria	Actinomycetales	Corynebacteriaceae	Corynebacterium	matruchotii	HOT_666	Corynebacterium matruchotii	0.006	0	0	0	0	0	0	0	0	22	11	2	9	3	7	7	11	16	4	7	13	6	1	16	1	3	1	2	0	6	2	2	0	8	7	4	3	2	3	8
Fusobacterium_02	Bacteria	Fusobacteria	Fusobacteria	Fusobacteriales	Fusobacteriaceae	Fusobacterium	-	HOT_200;HOT_420;HOT_420;HOT_689	Fusobacterium nucleatum_ss_vincentii;Fusobacterium nucleatum_ss_animalis;Fusobacterium nucleatum_ss_animalis;Fusobacterium naviforme	0.006	4	2	16	39	123	12	6	63	7	0	1	14	4	3	2	18	1	0	1	0	1	1	8	91	70	52	91	285	60	237	160	131	0	0	0	3	1	0	0
Fusobacterium_20	Bacteria	Fusobacteria	Fusobacteria	Fusobacteriales	Fusobacteriaceae	Fusobacterium	nucleatum_ss_animalis	HOT_420	Fusobacterium nucleatum_ss_animalis	0.003	0	0	0	0	0	0	0	0	0	0	1	2	0	3	6	4	0	0	0	0	0	0	0	0	5	3	4	9	2	20	34	13	0	0	0	0	0	0	0
Fusobacterium_05	Bacteria	Fusobacteria	Fusobacteria	Fusobacteriales	Fusobacteriaceae	Fusobacterium	-	HOT_200;HOT_420;HOT_420;HOT_689	Fusobacterium nucleatum_ss_vincentii;Fusobacterium nucleatum_ss_animalis;Fusobacterium nucleatum_ss_animalis;Fusobacterium naviforme	0.009	4	0	7	21	68	5	4	24	0	0	0	2	10	0	2	18	1	0	0	0	1	0	0	12	28	0	78	122	22	88	106	31	0	3	0	0	1	0	0
Fusobacterium_08	Bacteria	Fusobacteria	Fusobacteria	Fusobacteriales	Fusobacteriaceae	Fusobacterium	-	HOT_200;HOT_202;HOT_203;HOT_689	Fusobacterium nucleatum_ss_vincentii;Fusobacterium nucleatum_ss_polymorphum;Fusobacterium sp.;Fusobacterium naviforme	0.003	0	0	0	0	0	0	0	0	0	0	0	0	0	0	0	0	3	16	37	33	4	35	8	20	0	0	0	0	0	0	0	0	0	0	0	1	1	0	0
Fusobacterium_09	Bacteria	Fusobacteria	Fusobacteria	Fusobacteriales	Fusobacteriaceae	Fusobacterium	nucleatum_ss_nucleatum	HOT_698	Fusobacterium nucleatum_ss_nucleatum	0	0	0	0	3	1	0	0	1	1	0	1	1	0	0	1	0	0	5	13	14	1	0	0	4	0	0	1	1	0	1	2	13	17	5	12	20	31	62	38
Fusobacterium_18	Bacteria	Fusobacteria	Fusobacteria	Fusobacteriales	Fusobacteriaceae	Fusobacterium	periodonticum	HOT_201	Fusobacterium periodonticum	0.003	0	0	6	1	0	1	1	2	4	0	0	0	0	1	0	0	7	0	9	5	0	0	2	12	0	0	1	1	2	4	1	0	5	0	2	1	2	0	0
Fusobacterium_27	Bacteria	Fusobacteria	Fusobacteria	Fusobacteriales	Fusobacteriaceae	Fusobacterium	-	HOT_200;HOT_202;HOT_203;HOT_689	Fusobacterium nucleatum_ss_vincentii;Fusobacterium nucleatum_ss_polymorphum;Fusobacterium sp.;Fusobacterium naviforme	0.006	0	0	0	0	1	0	0	0	0	0	0	0	0	1	0	0	5	0	48	22	4	0	5	3	0	0	0	0	0	0	0	0	0	0	0	0	0	0	0
Capnocytophaga_30	Bacteria	Bacteroidetes	Flavobacteria	Flavobacteriales	Flavobacteriaceae	Capnocytophaga	granulosa	HOT_325	Capnocytophaga granulosa	0.003	0	0	0	0	0	4	0	0	0	0	0	0	0	0	0	0	0	10	24	29	3	60	12	8	0	0	0	0	1	0	0	0	0	0	0	0	0	1	0
Prevotella_14	Bacteria	Bacteroidetes	Bacteroides	Bacteroidales	Prevotellaceae	Prevotella	nigrescens	HOT_693	Prevotella nigrescens	0.009	0	0	0	3	24	8	1	0	0	0	0	0	4	0	0	11	0	0	0	1	0	0	0	0	0	1	11	22	4	8	3	144	0	0	0	0	0	0	0
Prevotella_32	Bacteria	Bacteroidetes	Bacteroides	Bacteroidales	Prevotellaceae	Prevotella	nigrescens	HOT_693	Prevotella nigrescens	0.012	0	0	0	2	23	1	0	0	0	0	0	0	1	0	0	8	0	0	1	0	0	0	0	0	0	0	0	15	4	0	3	24	0	0	0	0	0	0	0
Prevotella_27	Bacteria	Bacteroidetes	Bacteroides	Bacteroidales	Prevotellaceae	Prevotella	nigrescens	HOT_693	Prevotella nigrescens	0.012	0	0	0	0	45	0	0	0	0	0	0	0	0	0	0	0	0	0	0	0	0	0	0	0	0	0	0	28	5	0	0	33	0	0	0	0	0	0	0
Actinomyces_06	Bacteria	Actinobacteria	Actinobacteria	Actinomycetales	Actinomycetaceae	Actinomyces	-	HOT_170;HOT_171	Actinomyces sp.;Actinomyces sp.	0	0	11	4	7	1	12	2	33	4	18	2	19	17	5	11	14	33	26	8	3	14	2	18	18	42	7	4	16	30	8	7	9	66	32	17	29	20	26	24
Actinomyces_12	Bacteria	Actinobacteria	Actinobacteria	Actinomycetales	Actinomycetaceae	Actinomyces	johnsonii	HOT_849	Actinomyces johnsonii	0	8	18	15	7	34	29	33	21	0	0	1	0	3	3	1	1	1	2	4	1	7	0	12	10	10	8	9	7	7	14	10	13	2	0	0	3	4	3	8
Actinomyces_03	Bacteria	Actinobacteria	Actinobacteria	Actinomycetales	Actinomycetaceae	Actinomyces	-	HOT_171;HOT_176;HOT_177;HOT_893	Actinomyces sp.;Actinomyces naeslundii;Actinomyces sp.;Actinomyces oris	0.003	48	40	5	1	0	135	77	60	78	42	18	69	62	40	46	59	0	49	3	33	32	0	7	1	0	0	20	1	1	16	23	0	2	2	0	1	0	3	6
Actinomyces_07	Bacteria	Actinobacteria	Actinobacteria	Actinomycetales	Actinomycetaceae	Actinomyces	-	HOT_170;HOT_171;HOT_171;HOT_176;HOT_176;HOT_177;HOT_849;HOT_893	Actinomyces sp.;Actinomyces sp.;Actinomyces sp.;Actinomyces naeslundii;Actinomyces naeslundii;Actinomyces sp.;Actinomyces johnsonii;Actinomyces oris	0.003	2	1	1	0	1	5	5	0	2	3	1	4	1	11	12	10	49	23	26	27	39	14	50	31	7	6	7	9	8	8	1	29	29	10	2	15	17	16	11
Actinomyces_27	Bacteria	Actinobacteria	Actinobacteria	Actinomycetales	Actinomycetaceae	Actinomyces	-	HOT_170;HOT_171;HOT_171;HOT_176;HOT_176;HOT_177;HOT_849;HOT_893	Actinomyces sp.;Actinomyces sp.;Actinomyces sp.;Actinomyces naeslundii;Actinomyces naeslundii;Actinomyces sp.;Actinomyces johnsonii;Actinomyces oris	0.006	0	0	0	0	0	1	1	0	1	1	0	1	0	0	2	0	0	24	9	19	22	0	4	0	0	0	1	0	0	3	0	0	0	1	0	0	0	1	1
Actinomyces_25	Bacteria	Actinobacteria	Actinobacteria	Actinomycetales	Actinomycetaceae	Actinomyces	-	HOT_170;HOT_171	Actinomyces sp.;Actinomyces sp.	0.003	0	0	0	0	0	0	1	18	21	10	0	9	1	1	0	5	0	14	1	5	6	0	1	0	0	0	8	0	0	4	5	0	0	1	0	0	0	6	1
Abiotrophia_01	Bacteria	Firmicutes	Bacilli	Lactobacillales	Aerococcaceae	Abiotrophia	defectiva	HOT_389;HOT_389	Abiotrophia defectiva;Abiotrophia defectiva	0	0	0	0	0	0	0	0	0	0	0	0	0	0	0	0	0	0	0	3	0	0	0	0	0	0	0	0	1	23	0	0	0	121	33	40	15	85	10	46
Granulicatella_01	Bacteria	Firmicutes	Bacilli	Lactobacillales	Carnobacteriaceae	Granulicatella	adiacens_[para-adiacens]	HOT_534	Granulicatella adiacens_[para-adiacens]	0	3	9	17	5	7	2	16	7	14	7	2	0	25	1	4	12	24	5	22	54	27	7	7	10	1	5	3	3	16	1	7	1	15	10	2	0	6	3	0
Corynebacterium_13	Bacteria	Actinobacteria	Actinobacteria	Actinomycetales	Corynebacteriaceae	Corynebacterium	durum	HOT_595	Corynebacterium durum	0.003	15	7	0	0	0	8	1	15	21	9	2	7	3	1	1	2	0	72	4	40	6	0	1	4	0	0	2	1	0	5	19	0	0	0	0	0	0	0	0
Tannerella_01	Bacteria	Bacteroidetes	Bacteroides	Bacteroidales	Porphyromonadaceae	Tannerella	sp.	HOT_286	Tannerella sp.	0	52	19	46	51	41	30	27	35	7	17	92	24	5	11	48	15	2	28	19	37	5	2	3	0	13	12	0	37	16	6	4	21	70	22	33	46	59	172	78
Tannerella_02	Bacteria	Bacteroidetes	Bacteroides	Bacteroidales	Porphyromonadaceae	Tannerella	sp.	HOT_286	Tannerella sp.	0.003	45	6	15	11	16	19	6	7	8	5	3	8	8	2	11	8	0	0	23	28	1	0	0	0	12	0	0	16	6	5	0	2	7	0	5	2	5	5	2
Tannerella_03	Bacteria	Bacteroidetes	Bacteroides	Bacteroidales	Porphyromonadaceae	Tannerella	-	HOT_286;HOT_916	Tannerella sp.;Tannerella sp.	0.009	2	1	10	46	44	30	12	22	0	0	0	0	0	0	0	0	0	0	0	0	0	0	0	0	0	0	0	0	0	0	0	0	1	0	0	0	0	0	0
Tannerella_04	Bacteria	Bacteroidetes	Bacteroides	Bacteroidales	Porphyromonadaceae	Tannerella	-	HOT_286;HOT_916	Tannerella sp.;Tannerella sp.	0.012	4	4	1	17	45	12	1	12	0	0	0	0	0	0	0	0	0	0	0	0	0	0	0	0	0	0	0	0	0	0	0	0	0	0	0	0	0	0	0
Prevotella_15	Bacteria	Bacteroidetes	Bacteroides	Bacteroidales	Prevotellaceae	Prevotella	oris	HOT_311	Prevotella oris	0	0	0	0	0	2	4	1	10	0	0	0	5	1	0	8	13	0	0	0	0	0	0	0	0	17	4	13	39	3	37	43	52	0	0	0	0	1	0	0
Prevotella_12	Bacteria	Bacteroidetes	Bacteroides	Bacteroidales	Prevotellaceae	Prevotella	sp.	HOT_300	Prevotella sp.	0	3	0	5	8	5	9	0	17	0	0	0	0	0	0	0	0	0	0	0	0	0	0	0	0	62	42	11	8	20	17	18	3	0	0	0	0	0	1	0
Eubacterium[XI][G-1]_01	Bacteria	Firmicutes	Clostridia	Clostridiales	Peptostreptococcaceae_[XI]	Eubacterium_[XI][G-1]	infirmum	HOT_105;HOT_105	Eubacterium_[XI][G-1] infirmum;Eubacterium_[XI][G-1] infirmum	0	0	0	0	0	0	2	0	0	0	0	0	0	0	1	1	0	0	0	0	0	0	0	0	0	26	10	11	25	1	64	33	21	0	0	0	0	0	0	0
Neisseria_05	Bacteria	Proteobacteria	Betaproteobacteria	Neisseriales	Neisseriaceae	Neisseria	oralis	HOT_014	Neisseria oralis	0	0	0	0	0	0	0	0	1	10	0	0	0	0	0	0	0	3	6	4	0	0	2	4	3	3	0	1	0	1	4	5	0	68	130	103	40	112	174	36
Neisseria_09	Bacteria	Proteobacteria	Betaproteobacteria	Neisseriales	Neisseriaceae	Neisseria	sp.	HOT_020	Neisseria sp.	0.003	4	2	33	29	41	18	10	1	0	0	0	0	1	0	0	0	0	0	1	0	0	1	1	0	0	0	0	0	5	0	0	0	2	40	23	6	58	3	3
Neisseria_15	Bacteria	Proteobacteria	Betaproteobacteria	Neisseriales	Neisseriaceae	Neisseria	subflava	HOT_476	Neisseria subflava	0.003	0	6	3	2	0	0	0	4	0	0	0	0	0	0	0	0	0	0	0	2	0	1	2	0	0	0	0	0	0	0	0	0	2	5	3	1	8	0	1
Corynebacterium_04	Bacteria	Actinobacteria	Actinobacteria	Actinomycetales	Corynebacteriaceae	Corynebacterium	matruchotii	HOT_666	Corynebacterium matruchotii	0.006	216	157	121	186	202	143	190	167	31	68	21	34	23	50	25	31	2	0	0	0	11	0	0	9	3	9	3	5	31	4	18	3	0	0	0	1	11	0	0
Corynebacterium_08	Bacteria	Actinobacteria	Actinobacteria	Actinomycetales	Corynebacteriaceae	Corynebacterium	matruchotii	HOT_666	Corynebacterium matruchotii	0.009	53	45	0	2	0	133	87	98	9	54	33	24	2	8	9	13	0	0	0	0	0	0	0	0	0	0	2	0	0	6	6	0	0	1	0	0	0	0	0
Corynebacterium_09	Bacteria	Actinobacteria	Actinobacteria	Actinomycetales	Corynebacteriaceae	Corynebacterium	matruchotii	HOT_666	Corynebacterium matruchotii	0.006	72	56	19	21	41	42	47	42	16	19	2	16	1	15	13	12	1	0	0	0	2	0	0	1	2	0	1	2	2	3	5	1	0	0	0	0	0	0	1
Corynebacterium_23	Bacteria	Actinobacteria	Actinobacteria	Actinomycetales	Corynebacteriaceae	Corynebacterium	matruchotii	HOT_666	Corynebacterium matruchotii	0.009	11	15	0	0	0	42	24	23	1	10	5	0	0	1	1	4	0	0	0	0	0	0	0	0	0	0	0	1	0	1	1	0	0	0	0	0	0	0	0
Leptotrichia_05	Bacteria	Fusobacteria	Fusobacteria	Fusobacteriales	Leptotrichiaceae	Leptotrichia	sp.	HOT_392	Leptotrichia sp.	0	38	10	34	10	20	8	16	1	0	0	0	0	0	0	0	0	0	9	30	5	9	2	7	20	0	2	0	0	0	1	0	0	36	17	18	39	28	121	85
Leptotrichia_11	Bacteria	Fusobacteria	Fusobacteria	Fusobacteriales	Leptotrichiaceae	Leptotrichia	sp.	HOT_215	Leptotrichia sp.	0.003	0	1	0	0	1	0	0	0	0	0	0	0	1	0	0	0	0	0	0	0	1	2	1	0	1	3	3	5	1	22	5	8	3	2	0	0	1	1	0
Leptotrichia_10	Bacteria	Fusobacteria	Fusobacteria	Fusobacteriales	Leptotrichiaceae	Leptotrichia	sp.	HOT_219	Leptotrichia sp.	0.003	17	1	15	1	0	9	0	0	3	1	1	6	0	0	0	3	0	0	0	0	0	0	0	0	0	0	0	0	0	0	0	0	0	27	28	6	9	7	9
Lachnospiraceae[G-3]_01	Bacteria	Firmicutes	Clostridia	Clostridiales	Lachnospiraceae_[XIVa]	Lachnospiraceae_[G-3]	sp.	HOT_100	Lachnospiraceae_[G-3] sp.	0.003	0	0	0	0	0	0	0	0	0	3	10	2	0	0	1	1	0	0	1	2	0	0	0	0	0	0	0	0	0	1	0	0	15	12	4	6	13	14	13
Lachnospiraceae[G-3]_02	Bacteria	Firmicutes	Clostridia	Clostridiales	Lachnospiraceae_[XIVa]	Lachnospiraceae_[G-3]	sp.	HOT_100	Lachnospiraceae_[G-3] sp.	0.009	0	0	1	2	1	4	6	0	0	0	0	0	0	0	0	2	0	0	1	0	0	0	0	0	0	0	0	0	0	0	0	0	0	1	3	5	2	11	18
Campylobacter_01	Bacteria	Proteobacteria	Epsilonproteobacteria	Campylobacterales	Campylobacteraceae	Campylobacter	rectus	HOT_748;HOT_748;HOT_763	Campylobacter rectus;Campylobacter rectus;Campylobacter showae	0	26	15	16	13	15	21	3	2	7	4	1	2	0	4	1	0	1	9	7	12	1	17	9	1	0	0	0	0	2	1	2	0	7	11	6	17	8	6	21
Escherichia_01	Bacteria	Proteobacteria	Gammaproteobacteria	Enterobacteriales	Enterobacteriaceae	Escherichia	coli	HOT_574	Escherichia coli	0	0	0	0	0	0	0	0	1	0	0	1	0	0	0	0	0	0	0	0	0	0	0	2	1	0	1	1	0	0	0	3	0	0	0	0	0	0	1	0
Aggregatibacter_02	Bacteria	Proteobacteria	Gammaproteobacteria	Pasteurellales	Pasteurellaceae	Aggregatibacter	segnis	HOT_762	Aggregatibacter segnis	0	0	0	0	0	0	0	0	0	0	0	0	0	0	0	0	0	0	0	0	5	0	0	0	2	0	0	0	0	0	0	0	0	0	0	0	0	1	0	0
Kingella_04	Bacteria	Proteobacteria	Betaproteobacteria	Neisseriales	Neisseriaceae	Kingella	oralis	HOT_706	Kingella oralis	0.021	0	1	2	1	0	1	6	3	0	15	57	15	17	91	32	13	0	0	0	0	0	2	0	0	0	0	0	0	0	0	0	0	0	0	0	0	0	0	0
Kingella_05	Bacteria	Proteobacteria	Betaproteobacteria	Neisseriales	Neisseriaceae	Kingella	oralis	HOT_706	Kingella oralis	0.024	1	7	5	4	29	7	1	1	0	0	0	0	0	0	0	0	6	21	23	26	17	4	13	16	2	0	11	20	2	6	4	9	7	9	6	4	2	1	4
Eubacterium[XIVa][G-1]_01	Bacteria	Firmicutes	Clostridia	Clostridiales	Lachnospiraceae_[XIVa]	Eubacterium_[XIVa][G-1]	saburreum	HOT_494	Eubacterium_[XIVa][G-1] saburreum	0	5	1	6	10	8	6	6	12	0	2	5	5	1	1	1	0	1	5	2	5	3	0	1	4	4	2	6	3	5	11	1	4	5	0	0	1	2	4	6
Lachnoanaerobaculum_02	Bacteria	Firmicutes	Clostridia	Clostridiales	Lachnospiraceae_[XIVa]	Lachnoanaerobaculum	saburreum	HOT_494	Lachnoanaerobaculum saburreum	0	2	10	2	5	13	3	2	10	0	8	6	6	0	2	5	0	3	6	17	8	1	4	5	1	1	1	11	2	0	3	1	2	12	3	0	0	10	14	4
Leptotrichia_15	Bacteria	Fusobacteria	Fusobacteria	Fusobacteriales	Leptotrichiaceae	Leptotrichia	sp.	HOT_225	Leptotrichia sp.	0.003	0	0	1	0	0	0	1	0	37	15	2	19	5	9	4	1	6	7	0	10	1	0	0	1	0	0	0	0	0	0	0	0	12	27	17	6	16	10	12
Cardiobacterium_03	Bacteria	Proteobacteria	Gammaproteobacteria	Cardiobacteriales	Cardiobacteriaceae	Cardiobacterium	valvulum	HOT_540	Cardiobacterium valvulum	0.006	0	2	15	6	1	23	1	3	0	0	0	0	0	0	0	0	12	9	21	24	12	29	12	18	2	0	1	2	2	5	0	6	33	38	13	14	24	26	6
Cardiobacterium_04	Bacteria	Proteobacteria	Gammaproteobacteria	Cardiobacteriales	Cardiobacteriaceae	Cardiobacterium	valvulum	HOT_540	Cardiobacterium valvulum	0.009	27	21	17	6	29	25	2	6	0	0	0	0	0	0	0	0	0	0	0	0	0	0	0	0	0	1	0	0	3	3	0	0	7	0	1	4	3	23	10
Cardiobacterium_05	Bacteria	Proteobacteria	Gammaproteobacteria	Cardiobacteriales	Cardiobacteriaceae	Cardiobacterium	valvulum	HOT_540	Cardiobacterium valvulum	0.009	0	0	0	0	0	0	0	0	0	0	0	0	0	0	0	0	0	0	0	0	0	0	0	0	0	0	0	0	0	0	0	0	0	0	0	0	1	0	0
Prevotella_07	Bacteria	Bacteroidetes	Bacteroides	Bacteroidales	Prevotellaceae	Prevotella	sp.	HOT_317	Prevotella sp.	0.009	0	0	0	0	0	0	0	0	0	6	12	5	0	0	8	2	0	0	0	0	0	0	0	0	0	0	0	0	0	0	0	0	77	34	14	27	13	138	34
Prevotella_30	Bacteria	Bacteroidetes	Bacteroides	Bacteroidales	Prevotellaceae	Prevotella	sp.	HOT_317	Prevotella sp.	0.009	0	0	0	0	0	0	0	0	2	5	22	13	1	4	28	11	0	7	10	3	0	1	0	0	0	0	0	0	0	0	0	0	0	0	0	0	0	0	0
Prevotella_20	Bacteria	Bacteroidetes	Bacteroides	Bacteroidales	Prevotellaceae	Prevotella	sp.	HOT_317	Prevotella sp.	0.006	0	0	0	0	0	0	0	0	0	0	0	0	0	0	0	0	0	0	0	0	0	0	0	0	3	0	0	1	7	8	10	11	0	1	0	0	0	0	0
Actinomyces_02	Bacteria	Actinobacteria	Actinobacteria	Actinomycetales	Actinomycetaceae	Actinomyces	sp.	HOT_448	Actinomyces sp.	0.003	22	2	5	11	22	17	22	45	49	39	29	44	18	56	79	35	216	21	1	0	5	12	5	5	6	2	5	4	9	0	0	2	1	0	0	3	4	5	5
Actinomyces_14	Bacteria	Actinobacteria	Actinobacteria	Actinomycetales	Actinomycetaceae	Actinomyces	sp.	HOT_448	Actinomyces sp.	0.006	3	1	0	0	0	20	24	10	23	35	11	19	3	6	7	6	0	12	2	1	3	0	0	0	0	0	12	0	0	0	0	0	0	0	0	0	0	0	0
Prevotella_17	Bacteria	Bacteroidetes	Bacteroides	Bacteroidales	Prevotellaceae	Prevotella	sp.	HOT_317	Prevotella sp.	0.003	0	0	0	0	0	0	0	0	0	0	0	0	0	0	0	0	0	1	0	0	0	0	0	0	0	0	0	0	0	0	0	0	0	0	0	0	0	0	0
GN02[G-1]_01	Bacteria	GN02	GN02_[C-1]	GN02_[O-1]	GN02_[F-1]	GN02_[G-1]	sp.	HOT_872	GN02_[G-1] sp.	0	0	6	9	0	5	17	0	1	0	0	0	0	0	0	0	0	0	0	0	0	0	0	0	0	0	0	0	0	3	0	0	0	1	8	16	11	1	15	2
Capnocytophaga_10	Bacteria	Bacteroidetes	Flavobacteria	Flavobacteriales	Flavobacteriaceae	Capnocytophaga	sp.	HOT_903	Capnocytophaga sp.	0.006	0	0	0	0	1	0	0	0	74	74	4	120	183	117	70	86	0	0	0	0	0	0	0	0	0	0	0	0	0	0	0	0	0	0	0	0	0	0	0
Capnocytophaga_04	Bacteria	Bacteroidetes	Flavobacteria	Flavobacteriales	Flavobacteriaceae	Capnocytophaga	sp.	HOT_903	Capnocytophaga sp.	0.003	22	45	32	35	47	61	64	91	0	0	0	0	0	0	0	0	0	0	0	0	0	0	0	0	0	0	0	0	0	0	0	0	130	42	23	43	25	59	14
Capnocytophaga_21	Bacteria	Bacteroidetes	Flavobacteria	Flavobacteriales	Flavobacteriaceae	Capnocytophaga	sp.	HOT_903	Capnocytophaga sp.	0.006	15	6	12	5	25	28	14	36	0	0	0	0	0	0	0	0	0	0	0	0	0	0	0	0	0	0	0	0	0	0	0	0	9	10	1	12	4	4	0
Capnocytophaga_05	Bacteria	Bacteroidetes	Flavobacteria	Flavobacteriales	Flavobacteriaceae	Capnocytophaga	sp.	HOT_903	Capnocytophaga sp.	0.003	0	0	0	0	2	3	1	0	107	181	261	194	192	112	203	93	0	0	0	0	0	0	0	0	0	0	0	0	0	0	0	0	0	0	0	0	0	0	0
Lachnoanaerobaculum_01	Bacteria	Firmicutes	Clostridia	Clostridiales	Lachnospiraceae_[XIVa]	Lachnoanaerobaculum	saburreum	HOT_494	Lachnoanaerobaculum saburreum	0.003	2	2	6	4	10	8	7	13	2	8	15	3	1	2	6	0	1	8	28	9	4	0	2	2	2	1	9	6	0	2	0	0	1	1	0	1	0	0	0
Lachnoanaerobaculum_03	Bacteria	Firmicutes	Clostridia	Clostridiales	Lachnospiraceae_[XIVa]	Lachnoanaerobaculum	umeaense	HOT_107	Lachnoanaerobaculum umeaense	0.006	0	1	1	7	0	3	6	0	0	0	0	0	0	0	0	0	0	0	4	7	1	5	8	5	0	0	0	0	0	0	0	0	4	5	4	0	0	1	6
Prevotella_09	Bacteria	Bacteroidetes	Bacteroides	Bacteroidales	Prevotellaceae	Prevotella	-	HOT_314;HOT_885	Prevotella sp.;Prevotella scopos	0	0	0	0	0	0	0	0	0	0	0	0	0	0	0	0	0	0	0	0	0	0	0	0	0	43	29	9	35	11	65	91	26	0	1	1	0	0	0	0
Prevotella_08	Bacteria	Bacteroidetes	Bacteroides	Bacteroidales	Prevotellaceae	Prevotella	-	HOT_314;HOT_885	Prevotella sp.;Prevotella scopos	0.003	0	0	0	0	0	0	0	0	0	0	0	0	0	0	0	0	0	0	0	0	0	0	0	0	64	40	7	22	1	70	112	37	0	0	0	0	0	0	0
Prevotella_19	Bacteria	Bacteroidetes	Bacteroides	Bacteroidales	Prevotellaceae	Prevotella	-	HOT_313;HOT_314;HOT_885	Prevotella sp.;Prevotella sp.;Prevotella scopos	0.009	0	0	0	0	0	0	0	0	0	0	0	0	0	0	0	0	0	0	0	0	0	0	0	0	27	36	3	6	1	56	58	38	0	0	0	0	0	0	0
Prevotella_13	Bacteria	Bacteroidetes	Bacteroides	Bacteroidales	Prevotellaceae	Prevotella	-	HOT_298;HOT_313;HOT_314;HOT_469;HOT_885	Prevotella histicola;Prevotella sp.;Prevotella sp.;Prevotella melaninogenica;Prevotella scopos	0.006	0	0	0	0	0	0	0	0	0	1	44	42	25	0	170	45	0	0	0	0	0	0	0	0	0	0	1	0	0	0	6	1	0	0	0	0	0	0	0
Bergeyella_01	Bacteria	Bacteroidetes	Flavobacteria	Flavobacteriales	Flavobacteriaceae	Bergeyella	sp.	HOT_907	Bergeyella sp.	0.015	0	0	54	10	8	4	0	6	0	0	0	0	0	0	0	0	0	0	0	0	0	0	0	0	0	0	0	0	0	0	0	0	0	9	37	2	7	0	0
Capnocytophaga_15	Bacteria	Bacteroidetes	Flavobacteria	Flavobacteriales	Flavobacteriaceae	Capnocytophaga	sp.	HOT_412	Capnocytophaga sp.	0.003	1	2	0	3	3	5	13	1	0	0	0	0	0	0	0	0	0	0	0	0	0	0	0	0	4	0	18	10	12	20	1	7	0	0	0	1	0	0	0
Capnocytophaga_28	Bacteria	Bacteroidetes	Flavobacteria	Flavobacteriales	Flavobacteriaceae	Capnocytophaga	sp.	HOT_326	Capnocytophaga sp.	0	0	8	5	6	1	12	0	1	0	0	0	0	0	0	0	0	0	0	0	0	0	0	0	0	0	0	0	0	0	0	0	0	0	0	0	0	1	1	0
Propionibacterium_01	Bacteria	Actinobacteria	Actinobacteria	Actinomycetales	Propionibacteriaceae	Propionibacterium	sp.	HOT_194	Propionibacterium sp.	0.003	0	0	0	0	0	0	0	0	2	1	0	0	0	0	0	0	0	0	0	0	0	0	0	0	0	0	0	0	0	0	0	0	4	8	2	2	3	2	0
Lautropia_02	Bacteria	Proteobacteria	Betaproteobacteria	Burkholderiales	Burkholderiaceae	Lautropia	mirabilis	HOT_022	Lautropia mirabilis	0	0	0	0	0	0	0	0	0	1	0	0	0	0	0	0	0	0	8	0	6	3	4	6	14	10	0	1	0	18	1	0	3	6	69	97	28	120	32	34
Corynebacterium_02	Bacteria	Actinobacteria	Actinobacteria	Actinomycetales	Corynebacteriaceae	Corynebacterium	matruchotii	HOT_666	Corynebacterium matruchotii	0.009	550	555	324	133	120	462	137	230	1	10	0	4	0	0	4	0	2	0	3	14	9	21	12	7	0	0	1	2	2	1	0	1	2	1	1	0	3	0	1
Corynebacterium_10	Bacteria	Actinobacteria	Actinobacteria	Actinomycetales	Corynebacteriaceae	Corynebacterium	matruchotii	HOT_666	Corynebacterium matruchotii	0.015	0	0	0	0	0	0	0	0	0	0	0	0	0	0	0	0	0	0	0	0	0	0	0	0	0	0	0	0	1	0	0	0	2	11	50	4	34	2	0
Corynebacterium_07	Bacteria	Actinobacteria	Actinobacteria	Actinomycetales	Corynebacteriaceae	Corynebacterium	matruchotii	HOT_666	Corynebacterium matruchotii	0.012	110	162	1	1	0	321	64	119	0	0	0	2	0	0	1	0	0	5	1	4	6	0	0	0	0	0	0	0	0	1	0	0	0	0	0	0	0	1	0
Aggregatibacter_04	Bacteria	Proteobacteria	Gammaproteobacteria	Pasteurellales	Pasteurellaceae	Aggregatibacter	sp.	HOT_898	Aggregatibacter sp.	0.012	0	0	0	0	0	0	0	0	0	0	0	0	0	0	0	0	0	0	0	0	0	0	0	0	0	0	0	0	0	0	0	0	0	0	0	0	0	0	0
Actinomyces_08	Bacteria	Actinobacteria	Actinobacteria	Actinomycetales	Actinomycetaceae	Actinomyces	sp.	HOT_848	Actinomyces sp.	0.03	0	0	0	0	0	0	0	0	0	0	0	0	0	0	0	0	0	0	0	0	0	0	0	0	0	3	0	2	14	2	0	3	143	18	29	202	36	183	123
Actinomyces_22	Bacteria	Actinobacteria	Actinobacteria	Actinomycetales	Actinomycetaceae	Actinomyces	-	HOT_171;HOT_176;HOT_177;HOT_893	Actinomyces sp.;Actinomyces naeslundii;Actinomyces sp.;Actinomyces oris	0.003	0	0	0	0	0	2	5	3	8	0	2	2	1	4	10	3	6	2	0	0	1	16	0	6	0	3	0	6	2	0	0	4	0	0	2	0	1	0	0
Streptococcus_13	Bacteria	Firmicutes	Bacilli	Lactobacillales	Streptococcaceae	Streptococcus	-	HOT_021;HOT_755	Streptococcus vestibularis;Streptococcus salivarius	0	0	0	1	6	0	1	1	0	1	0	0	0	6	0	0	8	0	3	0	1	0	1	1	0	6	1	0	2	0	0	0	1	0	0	0	0	2	0	1
Actinomyces_21	Bacteria	Actinobacteria	Actinobacteria	Actinomycetales	Actinomycetaceae	Actinomyces	gerencseriae	HOT_618	Actinomyces gerencseriae	0.003	0	2	0	0	4	0	4	5	4	3	0	0	4	2	2	4	6	3	2	0	0	2	0	18	27	8	4	1	0	3	1	2	0	0	0	0	0	0	0
Porphyromonas_02	Bacteria	Bacteroidetes	Bacteroides	Bacteroidales	Porphyromonadaceae	Porphyromonas	sp.	HOT_279	Porphyromonas sp.	0.003	3	0	1	0	0	0	0	0	0	0	0	0	0	0	0	0	0	0	0	2	0	0	0	0	0	0	0	0	0	0	0	0	0	2	0	0	1	0	0
Porphyromonas_03	Bacteria	Bacteroidetes	Bacteroides	Bacteroidales	Porphyromonadaceae	Porphyromonas	-	HOT_275;HOT_277;HOT_283;HOT_284	Porphyromonas sp.;Porphyromonas sp.;Porphyromonas catoniae;Porphyromonas sp.	0.003	0	0	0	0	0	0	0	0	0	0	0	0	0	0	0	0	0	9	0	0	0	0	0	0	0	0	0	0	0	0	0	0	0	0	0	0	0	0	0
Porphyromonas_04	Bacteria	Bacteroidetes	Bacteroides	Bacteroidales	Porphyromonadaceae	Porphyromonas	sp.	HOT_279	Porphyromonas sp.	0.003	16	6	13	2	10	1	0	4	0	10	0	6	18	0	0	0	8	1	44	27	0	0	7	1	0	0	0	1	1	0	0	0	7	10	7	2	0	0	5
Porphyromonas_08	Bacteria	Bacteroidetes	Bacteroides	Bacteroidales	Porphyromonadaceae	Porphyromonas	sp.	HOT_279	Porphyromonas sp.	0.003	0	0	0	0	0	0	0	0	0	0	0	0	0	0	0	0	0	0	0	0	0	0	0	0	0	0	0	0	1	0	0	0	0	0	0	0	0	0	0
Ottowia_02	Bacteria	Proteobacteria	Betaproteobacteria	Burkholderiales	Comamonadaceae	Ottowia	sp.	HOT_894	Ottowia sp.	0.003	2	1	0	0	0	9	0	2	0	2	0	0	0	0	0	0	0	3	0	0	0	0	0	0	0	0	0	0	0	0	0	0	0	6	0	0	0	3	3
Ottowia_01	Bacteria	Proteobacteria	Betaproteobacteria	Burkholderiales	Comamonadaceae	Ottowia	sp.	HOT_894	Ottowia sp.	0	36	6	20	5	1	6	1	2	0	0	0	6	0	0	0	0	0	1	1	11	0	0	0	13	0	0	0	0	1	0	0	0	10	54	33	23	49	24	30
Veillonella_05	Bacteria	Firmicutes	Clostridia	Clostridiales	Veillonellaceae	Veillonella	dispar	HOT_160;HOT_160	Veillonella dispar;Veillonella dispar	0.003	2	10	13	25	11	1	43	7	0	0	1	0	0	0	1	0	7	12	39	22	29	11	22	21	1	1	9	6	0	2	9	1	76	42	10	30	34	45	29
Veillonella_12	Bacteria	Firmicutes	Clostridia	Clostridiales	Veillonellaceae	Veillonella	dispar	HOT_160;HOT_160	Veillonella dispar;Veillonella dispar	0.006	1	3	0	0	0	3	46	4	0	0	0	0	0	0	0	0	2	3	22	18	16	0	0	0	0	0	1	0	0	0	2	0	7	3	0	1	0	2	1
Veillonella_03	Bacteria	Firmicutes	Clostridia	Clostridiales	Veillonellaceae	Veillonella	dispar	HOT_160	Veillonella dispar	0.003	4	10	0	0	0	7	104	8	24	22	128	74	105	38	71	64	0	7	13	13	21	0	1	0	0	0	44	1	0	16	75	0	8	9	2	2	2	12	8
Selenomonas_01	Bacteria	Firmicutes	Clostridia	Clostridiales	Veillonellaceae	Selenomonas	sputigena	HOT_151;HOT_151;HOT_442	Selenomonas sputigena;Selenomonas sputigena;Selenomonas sp.	0	8	4	2	13	18	19	3	21	0	0	0	1	2	0	5	2	0	0	0	0	0	0	0	0	113	15	9	22	24	42	28	18	2	0	0	7	1	2	1
Selenomonas_02	Bacteria	Firmicutes	Clostridia	Clostridiales	Veillonellaceae	Selenomonas	-	HOT_126;HOT_126;HOT_479;HOT_481;HOT_639;HOT_892	Selenomonas sp.;Selenomonas sp.;Selenomonas sp.;Selenomonas sp.;Selenomonas infelix;Selenomonas sp.	0	7	0	1	11	19	14	3	13	0	0	4	14	1	1	7	4	0	4	5	5	0	6	0	1	20	6	6	8	4	11	18	9	9	7	7	16	3	8	10
Veillonella_02	Bacteria	Firmicutes	Clostridia	Clostridiales	Veillonellaceae	Veillonella	parvula	HOT_161;HOT_161;HOT_161	Veillonella parvula;Veillonella parvula;Veillonella parvula	0	0	6	20	14	6	0	21	4	25	13	14	34	38	12	65	27	2	0	16	12	28	4	9	8	31	28	81	93	17	38	103	43	81	49	32	56	65	51	51
Veillonella_07	Bacteria	Firmicutes	Clostridia	Clostridiales	Veillonellaceae	Veillonella	parvula	HOT_161;HOT_161;HOT_161;HOT_887	Veillonella parvula;Veillonella parvula;Veillonella parvula;Veillonella denticariosi	0.003	1	15	35	60	13	5	76	8	12	8	1	4	10	3	18	13	1	2	8	9	13	4	4	5	0	0	0	3	1	0	4	0	0	0	0	0	0	0	0
Veillonella_10	Bacteria	Firmicutes	Clostridia	Clostridiales	Veillonellaceae	Veillonella	parvula	HOT_161;HOT_161;HOT_161;HOT_887	Veillonella parvula;Veillonella parvula;Veillonella parvula;Veillonella denticariosi	0.006	3	4	0	2	0	19	95	3	3	3	5	1	11	4	1	2	0	3	1	7	7	0	0	0	0	0	0	0	0	1	0	0	0	0	0	0	0	0	0
Veillonella_06	Bacteria	Firmicutes	Clostridia	Clostridiales	Veillonellaceae	Veillonella	parvula	HOT_161;HOT_161;HOT_161	Veillonella parvula;Veillonella parvula;Veillonella parvula	0.003	0	4	0	0	0	3	9	1	12	6	16	16	10	3	7	4	0	2	23	23	4	0	0	0	0	0	67	3	0	11	63	0	3	7	2	0	3	3	4
Mitsuokella_02	Bacteria	Firmicutes	Clostridia	Clostridiales	Veillonellaceae	Mitsuokella	sp.	HOT_521	Mitsuokella sp.	0	0	0	0	0	0	0	0	0	0	0	0	0	0	0	0	0	0	0	0	0	0	0	0	0	23	5	10	38	49	7	2	12	0	0	0	0	0	0	0
Mitsuokella_01	Bacteria	Firmicutes	Clostridia	Clostridiales	Veillonellaceae	Mitsuokella	sp.	HOT_521	Mitsuokella sp.	0.003	0	0	0	0	0	0	0	0	0	0	0	0	0	0	0	0	0	0	0	0	0	0	0	0	58	18	20	5	55	6	0	11	0	0	0	0	0	0	0
Veillonella_08	Bacteria	Firmicutes	Clostridia	Clostridiales	Veillonellaceae	Veillonella	dispar	HOT_160	Veillonella dispar	0.003	0	1	0	0	0	4	0	0	0	0	2	2	0	0	0	0	0	0	0	0	1	0	0	0	0	0	126	6	0	23	28	0	1	1	0	1	0	0	0
Veillonella_04	Bacteria	Firmicutes	Clostridia	Clostridiales	Veillonellaceae	Veillonella	dispar	HOT_160	Veillonella dispar	0	0	1	5	3	0	2	0	1	0	1	0	0	0	0	0	0	9	0	1	0	1	1	0	0	58	14	164	95	2	38	32	36	28	9	10	21	0	1	3
Capnocytophaga_09	Bacteria	Bacteroidetes	Flavobacteria	Flavobacteriales	Flavobacteriaceae	Capnocytophaga	sp.	HOT_326	Capnocytophaga sp.	0.018	2	7	12	16	0	34	5	4	0	0	0	1	0	0	0	0	0	22	33	24	10	54	13	58	22	31	18	13	28	58	15	62	0	11	7	3	14	4	29
Capnocytophaga_23	Bacteria	Bacteroidetes	Flavobacteria	Flavobacteriales	Flavobacteriaceae	Capnocytophaga	sp.	HOT_326	Capnocytophaga sp.	0.021	10	5	14	2	7	5	0	2	0	0	0	0	0	0	0	0	0	0	29	17	11	0	11	12	18	0	3	4	8	23	6	8	0	3	1	0	2	0	0
Prevotella_10	Bacteria	Bacteroidetes	Bacteroides	Bacteroidales	Prevotellaceae	Prevotella	-	HOT_313;HOT_572	Prevotella sp.;Prevotella veroralis	0.009	0	0	0	0	0	0	0	0	0	0	0	0	0	0	0	0	0	0	0	0	0	0	0	0	114	25	2	147	24	1	1	10	0	0	0	3	0	0	0
Prevotella_16	Bacteria	Bacteroidetes	Bacteroides	Bacteroidales	Prevotellaceae	Prevotella	-	HOT_313;HOT_572	Prevotella sp.;Prevotella veroralis	0.009	0	0	0	0	0	2	1	0	0	1	0	0	0	0	0	0	0	0	0	0	0	0	0	0	60	0	48	101	15	7	3	6	0	0	0	1	0	0	1
Prevotella_05	Bacteria	Bacteroidetes	Bacteroides	Bacteroidales	Prevotellaceae	Prevotella	-	HOT_313;HOT_572	Prevotella sp.;Prevotella veroralis	0.006	0	0	0	0	1	1	0	0	0	1	0	0	0	0	0	0	0	0	0	0	0	0	0	0	80	31	75	120	23	33	16	73	0	0	0	10	0	0	0
Capnocytophaga_35	Bacteria	Bacteroidetes	Flavobacteria	Flavobacteriales	Flavobacteriaceae	Capnocytophaga	sp.	HOT_332	Capnocytophaga sp.	0.006	55	0	6	16	27	15	5	0	0	0	0	0	0	0	0	0	0	0	0	0	0	0	0	0	0	0	0	0	0	0	0	0	0	0	0	0	0	0	0
Capnocytophaga_38	Bacteria	Bacteroidetes	Flavobacteria	Flavobacteriales	Flavobacteriaceae	Capnocytophaga	sp.	HOT_332	Capnocytophaga sp.	0	30	1	17	18	31	16	0	1	0	0	0	0	0	0	0	0	0	0	0	0	0	0	0	0	0	0	0	0	0	0	0	0	0	0	0	0	0	0	0
Capnocytophaga_27	Bacteria	Bacteroidetes	Flavobacteria	Flavobacteriales	Flavobacteriaceae	Capnocytophaga	sp.	HOT_332	Capnocytophaga sp.	0.003	56	1	23	41	33	13	5	1	0	0	0	0	0	0	0	0	0	0	0	0	0	0	0	0	0	0	0	0	0	0	0	0	0	0	0	0	0	0	0
Prevotella_26	Bacteria	Bacteroidetes	Bacteroides	Bacteroidales	Prevotellaceae	Prevotella	oulorum	HOT_288;HOT_288	Prevotella oulorum;Prevotella oulorum	0	0	0	6	7	5	2	24	6	2	6	13	3	1	3	4	13	0	0	0	0	0	0	0	0	5	1	3	6	0	18	7	4	3	0	0	1	0	3	0
Prevotella_29	Bacteria	Bacteroidetes	Bacteroides	Bacteroidales	Prevotellaceae	Prevotella	oulorum	HOT_288;HOT_288	Prevotella oulorum;Prevotella oulorum	0.006	0	0	0	0	0	0	0	0	0	0	0	0	0	0	0	2	0	0	0	0	2	0	0	0	16	0	24	28	8	5	1	3	1	0	0	0	0	0	0
Prevotella_25	Bacteria	Bacteroidetes	Bacteroides	Bacteroidales	Prevotellaceae	Prevotella	oulorum	HOT_288;HOT_288	Prevotella oulorum;Prevotella oulorum	0.003	0	0	0	0	0	0	0	0	0	0	0	0	0	0	0	0	0	0	0	1	1	0	0	2	22	18	28	23	5	11	9	4	0	0	0	0	0	0	0
Fusobacterium_22	Bacteria	Fusobacteria	Fusobacteria	Fusobacteriales	Fusobacteriaceae	Fusobacterium	periodonticum	HOT_201	Fusobacterium periodonticum	0.003	0	0	0	0	0	0	0	0	0	0	0	0	0	0	0	0	0	0	0	0	0	0	0	0	0	0	0	0	0	0	0	0	0	0	0	0	0	0	0
Fusobacterium_07	Bacteria	Fusobacteria	Fusobacteria	Fusobacteriales	Fusobacteriaceae	Fusobacterium	periodonticum	HOT_201	Fusobacterium periodonticum	0	0	5	10	7	1	4	4	6	0	0	2	1	3	0	2	0	5	2	11	8	1	5	0	3	0	1	2	2	3	2	3	0	12	12	1	5	9	2	10
Fusobacterium_11	Bacteria	Fusobacteria	Fusobacteria	Fusobacteriales	Fusobacteriaceae	Fusobacterium	periodonticum	HOT_201	Fusobacterium periodonticum	0.003	0	0	0	0	0	0	0	0	0	0	0	0	0	0	0	0	0	0	0	0	0	0	0	0	0	0	0	0	0	0	0	3	0	0	0	0	0	0	0
Fusobacterium_12	Bacteria	Fusobacteria	Fusobacteria	Fusobacteriales	Fusobacteriaceae	Fusobacterium	-	HOT_202;HOT_203	Fusobacterium nucleatum_ss_polymorphum;Fusobacterium sp.	0.003	0	1	0	1	0	0	1	0	0	0	0	0	0	0	0	0	8	12	40	22	0	41	2	25	0	0	0	0	0	1	0	0	0	0	0	1	0	0	0
Fusobacterium_25	Bacteria	Fusobacteria	Fusobacteria	Fusobacteriales	Fusobacteriaceae	Fusobacterium	-	HOT_202;HOT_203	Fusobacterium nucleatum_ss_polymorphum;Fusobacterium sp.	0.003	0	0	0	0	0	0	1	0	0	0	9	0	0	0	2	0	0	0	0	2	2	0	0	0	0	0	0	0	0	0	0	0	8	2	3	12	8	6	7
Fusobacterium_21	Bacteria	Fusobacteria	Fusobacteria	Fusobacteriales	Fusobacteriaceae	Fusobacterium	nucleatum_ss_vincentii	HOT_200	Fusobacterium nucleatum_ss_vincentii	0	0	0	0	3	2	8	2	0	0	0	0	3	0	0	5	6	0	0	0	0	0	0	0	0	0	0	7	5	1	0	9	31	0	0	0	2	0	0	0
Fusobacterium_10	Bacteria	Fusobacteria	Fusobacteria	Fusobacteriales	Fusobacteriaceae	Fusobacterium	nucleatum_ss_vincentii	HOT_200	Fusobacterium nucleatum_ss_vincentii	0	0	0	0	0	0	0	0	0	0	0	0	1	0	0	1	4	0	0	0	0	0	0	0	0	0	0	0	0	0	0	0	0	0	0	0	6	1	0	0
Fusobacterium_04	Bacteria	Fusobacteria	Fusobacteria	Fusobacteriales	Fusobacteriaceae	Fusobacterium	-	HOT_202;HOT_203	Fusobacterium nucleatum_ss_polymorphum;Fusobacterium sp.	0.003	49	19	127	100	67	55	51	19	10	20	13	40	34	105	26	23	7	9	210	94	25	4	12	40	1	0	2	2	2	7	20	4	18	18	18	25	18	15	11
Fusobacterium_06	Bacteria	Fusobacteria	Fusobacteria	Fusobacteriales	Fusobacteriaceae	Fusobacterium	-	HOT_202;HOT_203	Fusobacterium nucleatum_ss_polymorphum;Fusobacterium sp.	0.006	25	6	35	41	8	14	27	7	0	2	2	13	26	54	25	26	4	0	21	7	2	0	0	11	2	0	1	1	1	5	16	3	10	4	2	5	13	3	5
Fusobacterium_30	Bacteria	Fusobacteria	Fusobacteria	Fusobacteriales	Fusobacteriaceae	Fusobacterium	-	HOT_202;HOT_203	Fusobacterium nucleatum_ss_polymorphum;Fusobacterium sp.	0.006	1	0	0	0	0	0	0	0	0	1	2	5	12	30	9	23	0	0	0	0	0	0	0	0	0	0	0	0	0	0	0	0	0	0	0	0	0	0	0
Fusobacterium_23	Bacteria	Fusobacteria	Fusobacteria	Fusobacteriales	Fusobacteriaceae	Fusobacterium	-	HOT_202;HOT_203	Fusobacterium nucleatum_ss_polymorphum;Fusobacterium sp.	0.009	0	0	0	0	0	0	0	0	0	0	0	0	0	102	0	0	0	0	0	0	0	0	0	0	0	0	0	0	0	0	0	0	0	0	0	0	0	0	0
Fusobacterium_13	Bacteria	Fusobacteria	Fusobacteria	Fusobacteriales	Fusobacteriaceae	Fusobacterium	-	HOT_202;HOT_203	Fusobacterium nucleatum_ss_polymorphum;Fusobacterium sp.	0.003	0	3	3	13	3	5	9	0	0	1	19	2	2	10	1	6	2	5	5	5	1	0	4	6	0	0	0	0	0	1	0	1	5	13	3	15	25	16	10
Fusobacterium_29	Bacteria	Fusobacteria	Fusobacteria	Fusobacteriales	Fusobacteriaceae	Fusobacterium	-	HOT_202;HOT_203	Fusobacterium nucleatum_ss_polymorphum;Fusobacterium sp.	0.006	2	2	5	4	2	4	4	0	0	0	1	1	8	7	0	4	0	0	1	3	0	0	0	0	0	0	0	0	0	1	1	0	1	3	2	4	9	3	2
Capnocytophaga_07	Bacteria	Bacteroidetes	Flavobacteria	Flavobacteriales	Flavobacteriaceae	Capnocytophaga	sputigena	HOT_775	Capnocytophaga sputigena	0.003	8	64	11	8	9	3	45	0	0	0	0	0	0	0	0	0	2	0	3	0	1	8	0	15	0	0	0	0	11	0	0	0	15	34	58	14	45	19	56
Capnocytophaga_18	Bacteria	Bacteroidetes	Flavobacteria	Flavobacteriales	Flavobacteriaceae	Capnocytophaga	sputigena	HOT_775	Capnocytophaga sputigena	0.006	0	0	0	0	0	0	0	0	0	0	0	0	0	0	0	0	0	0	0	0	0	0	0	0	0	0	0	0	0	0	0	0	0	0	0	0	0	0	0
Capnocytophaga_34	Bacteria	Bacteroidetes	Flavobacteria	Flavobacteriales	Flavobacteriaceae	Capnocytophaga	sputigena	HOT_775	Capnocytophaga sputigena	0.006	0	0	0	0	0	0	0	0	0	0	0	0	0	0	0	0	0	0	0	0	0	0	0	0	0	0	0	0	0	0	0	0	0	0	0	0	0	0	0
Capnocytophaga_31	Bacteria	Bacteroidetes	Flavobacteria	Flavobacteriales	Flavobacteriaceae	Capnocytophaga	sputigena	HOT_775	Capnocytophaga sputigena	0.006	4	9	3	1	8	6	28	0	0	0	0	0	0	0	0	0	0	0	1	0	0	0	0	1	0	0	0	0	1	1	2	0	2	3	8	0	4	0	5
Capnocytophaga_08	Bacteria	Bacteroidetes	Flavobacteria	Flavobacteriales	Flavobacteriaceae	Capnocytophaga	-	HOT_336;HOT_903	Capnocytophaga sp.;Capnocytophaga sp.	0.006	95	106	69	106	105	217	134	205	0	0	0	0	0	0	0	0	6	28	8	8	5	4	5	1	0	0	0	0	0	0	0	0	0	0	0	0	0	0	0
Capnocytophaga_16	Bacteria	Bacteroidetes	Flavobacteria	Flavobacteriales	Flavobacteriaceae	Capnocytophaga	-	HOT_336;HOT_903	Capnocytophaga sp.;Capnocytophaga sp.	0.009	58	30	31	35	56	77	33	52	0	0	0	0	0	0	0	0	0	2	5	12	0	0	6	0	0	0	0	0	0	0	0	0	0	0	0	0	0	0	0
Capnocytophaga_03	Bacteria	Bacteroidetes	Flavobacteria	Flavobacteriales	Flavobacteriaceae	Capnocytophaga	granulosa	HOT_325	Capnocytophaga granulosa	0	15	0	1	3	9	45	6	7	20	31	91	15	30	10	42	19	1	6	5	12	1	27	5	7	2	1	0	2	73	3	1	0	35	52	2	14	10	21	39
Capnocytophaga_13	Bacteria	Bacteroidetes	Flavobacteria	Flavobacteriales	Flavobacteriaceae	Capnocytophaga	granulosa	HOT_325	Capnocytophaga granulosa	0.003	16	0	0	0	9	18	2	1	30	16	4	25	28	10	16	21	0	0	5	5	0	0	2	0	0	0	1	0	12	0	0	0	1	6	0	1	2	1	2
Capnocytophaga_32	Bacteria	Bacteroidetes	Flavobacteria	Flavobacteriales	Flavobacteriaceae	Capnocytophaga	sp.	HOT_863	Capnocytophaga sp.	0.028	0	0	1	0	1	0	0	0	0	0	0	0	0	0	0	0	0	0	0	0	0	0	0	0	0	0	0	0	2	0	0	0	3	11	4	2	10	2	1
Capnocytophaga_06	Bacteria	Bacteroidetes	Flavobacteria	Flavobacteriales	Flavobacteriaceae	Capnocytophaga	granulosa	HOT_325	Capnocytophaga granulosa	0.003	131	47	155	86	250	129	30	49	17	26	0	26	42	29	8	56	2	3	16	68	12	0	0	3	5	0	1	3	1	3	0	1	9	16	3	12	4	1	6
Capnocytophaga_19	Bacteria	Bacteroidetes	Flavobacteria	Flavobacteriales	Flavobacteriaceae	Capnocytophaga	granulosa	HOT_325	Capnocytophaga granulosa	0.003	12	24	83	29	5	70	21	16	0	0	0	0	0	0	0	0	0	19	34	28	4	0	1	22	0	0	0	0	0	0	0	0	0	1	0	0	0	0	0
Capnocytophaga_26	Bacteria	Bacteroidetes	Flavobacteria	Flavobacteriales	Flavobacteriaceae	Capnocytophaga	granulosa	HOT_325	Capnocytophaga granulosa	0.006	6	10	60	5	4	34	3	9	0	0	0	0	0	0	0	0	0	0	26	15	6	0	0	12	0	0	0	0	0	0	0	0	0	0	0	0	0	0	0
Capnocytophaga_02	Bacteria	Bacteroidetes	Flavobacteria	Flavobacteriales	Flavobacteriaceae	Capnocytophaga	gingivalis	HOT_337	Capnocytophaga gingivalis	0.003	33	81	25	38	115	22	57	20	2	0	1	5	23	1	11	8	9	10	62	52	20	237	45	55	8	0	4	10	26	17	4	32	37	68	102	32	127	13	46
Capnocytophaga_11	Bacteria	Bacteroidetes	Flavobacteria	Flavobacteriales	Flavobacteriaceae	Capnocytophaga	gingivalis	HOT_337	Capnocytophaga gingivalis	0.006	37	11	15	12	61	5	14	7	3	0	0	3	22	4	1	7	5	0	30	39	18	3	14	7	4	0	9	6	10	4	4	2	3	5	8	3	8	0	3
Capnocytophaga_29	Bacteria	Bacteroidetes	Flavobacteria	Flavobacteriales	Flavobacteriaceae	Capnocytophaga	gingivalis	HOT_337	Capnocytophaga gingivalis	0.006	0	0	0	0	0	0	0	0	0	0	0	1	0	0	0	0	0	0	0	0	0	0	0	0	0	0	0	0	0	0	0	0	0	0	0	1	0	0	0
Actinomyces_09	Bacteria	Actinobacteria	Actinobacteria	Actinomycetales	Actinomycetaceae	Actinomyces	-	HOT_170;HOT_171;HOT_171;HOT_176;HOT_177;HOT_893	Actinomyces sp.;Actinomyces sp.;Actinomyces sp.;Actinomyces naeslundii;Actinomyces sp.;Actinomyces oris	0.003	37	45	22	27	11	44	24	24	4	1	0	10	20	11	17	11	0	6	6	0	1	5	4	5	56	59	27	30	63	6	11	14	1	0	0	1	1	0	1
Actinomyces_05	Bacteria	Actinobacteria	Actinobacteria	Actinomycetales	Actinomycetaceae	Actinomyces	massiliensis	HOT_852	Actinomyces massiliensis	0	3	22	8	4	1	7	11	28	18	95	12	39	30	24	19	27	0	1	0	1	0	0	5	11	40	26	4	16	46	16	12	15	19	18	7	26	20	11	19
Actinomyces_10	Bacteria	Actinobacteria	Actinobacteria	Actinomycetales	Actinomycetaceae	Actinomyces	-	HOT_171;HOT_176;HOT_177;HOT_893	Actinomyces sp.;Actinomyces naeslundii;Actinomyces sp.;Actinomyces oris	0.003	1	1	0	0	0	2	2	1	2	0	1	0	1	1	3	2	2	3	0	1	1	6	0	1	42	77	4	15	114	14	16	23	3	1	0	0	0	1	2
Actinomyces_24	Bacteria	Actinobacteria	Actinobacteria	Actinomycetales	Actinomycetaceae	Actinomyces	-	HOT_171;HOT_176;HOT_177;HOT_893	Actinomyces sp.;Actinomyces naeslundii;Actinomyces sp.;Actinomyces oris	0.003	0	0	0	0	0	0	0	0	0	0	0	0	0	0	6	2	0	0	0	0	0	38	1	5	1	0	0	0	0	0	0	1	1	2	1	0	2	2	1
Actinomyces_01	Bacteria	Actinobacteria	Actinobacteria	Actinomycetales	Actinomycetaceae	Actinomyces	-	HOT_171;HOT_176;HOT_177;HOT_893	Actinomyces sp.;Actinomyces naeslundii;Actinomyces sp.;Actinomyces oris	0	221	154	51	85	45	143	156	96	189	103	49	159	198	134	239	225	130	54	13	54	89	305	247	117	23	53	36	113	100	32	64	109	70	26	8	26	46	49	74
Actinomyces_19	Bacteria	Actinobacteria	Actinobacteria	Actinomycetales	Actinomycetaceae	Actinomyces	-	HOT_171;HOT_176;HOT_177;HOT_893	Actinomyces sp.;Actinomyces naeslundii;Actinomyces sp.;Actinomyces oris	0.003	6	1	3	1	0	3	1	1	0	2	0	2	4	3	2	6	5	1	0	0	0	6	6	1	0	2	1	3	1	0	0	1	7	2	1	0	4	1	2
Actinomyces_26	Bacteria	Actinobacteria	Actinobacteria	Actinomycetales	Actinomycetaceae	Actinomyces	-	HOT_170;HOT_171;HOT_171;HOT_176;HOT_177;HOT_893	Actinomyces sp.;Actinomyces sp.;Actinomyces sp.;Actinomyces naeslundii;Actinomyces sp.;Actinomyces oris	0.006	8	13	0	0	0	39	24	11	2	0	1	6	1	2	2	6	0	3	1	2	1	0	0	0	0	0	6	0	0	2	4	0	0	0	0	0	0	0	0
Actinomyces_18	Bacteria	Actinobacteria	Actinobacteria	Actinomycetales	Actinomycetaceae	Actinomyces	massiliensis	HOT_852	Actinomyces massiliensis	0.003	1	5	0	0	0	9	9	14	11	45	2	28	12	5	17	6	0	2	0	4	1	0	0	0	3	0	2	0	0	1	0	0	1	3	0	1	0	4	0
Corynebacterium_03	Bacteria	Actinobacteria	Actinobacteria	Actinomycetales	Corynebacteriaceae	Corynebacterium	durum	HOT_595	Corynebacterium durum	0	42	42	10	5	4	26	3	43	48	16	8	7	14	2	12	8	20	42	8	35	31	63	101	80	92	146	6	24	163	19	36	55	4	2	13	6	19	0	1
Corynebacterium_24	Bacteria	Actinobacteria	Actinobacteria	Actinomycetales	Corynebacteriaceae	Corynebacterium	durum	HOT_595	Corynebacterium durum	0.006	0	0	1	0	0	0	0	0	0	0	0	0	0	0	0	0	0	0	0	0	0	8	5	7	3	93	0	1	2	0	0	0	0	0	0	0	0	0	0
Gemella_01	Bacteria	Firmicutes	Bacilli	Bacillales	Staphylococcaceae	Gemella	-	HOT_046;HOT_046;HOT_626;HOT_757	Gemella morbillorum;Gemella morbillorum;Gemella haemolysans;Gemella sanguinis	0	2	3	52	38	30	9	53	27	1	37	20	32	39	5	33	52	4	11	86	133	15	17	59	36	0	3	1	18	14	2	8	25	114	181	71	109	145	23	95
Gemella_02	Bacteria	Firmicutes	Bacilli	Bacillales	Staphylococcaceae	Gemella	-	HOT_046;HOT_046;HOT_626;HOT_757	Gemella morbillorum;Gemella morbillorum;Gemella haemolysans;Gemella sanguinis	0.003	1	4	0	0	1	5	24	9	0	37	3	21	13	3	3	16	0	6	51	80	2	0	1	0	0	0	0	0	0	1	11	0	8	21	1	7	4	5	5
Neisseria_07	Bacteria	Proteobacteria	Betaproteobacteria	Neisseriales	Neisseriaceae	Neisseria	elongata	HOT_598	Neisseria elongata	0.003	112	41	34	3	8	11	8	21	0	32	0	23	15	0	1	0	11	4	19	5	0	12	1	28	0	0	0	0	0	0	0	0	4	25	7	4	10	0	7
Neisseria_06	Bacteria	Proteobacteria	Betaproteobacteria	Neisseriales	Neisseriaceae	Neisseria	elongata	HOT_598	Neisseria elongata	0	1	8	8	5	0	0	4	5	0	0	0	0	3	0	1	4	5	0	4	20	2	166	3	1	0	0	0	0	24	0	3	1	28	4	11	0	2	0	0
Neisseria_12	Bacteria	Proteobacteria	Betaproteobacteria	Neisseriales	Neisseriaceae	Neisseria	elongata	HOT_598	Neisseria elongata	0.003	0	0	0	0	0	0	0	0	0	0	0	0	0	0	0	0	0	0	0	0	0	11	0	0	0	0	0	0	0	0	0	0	5	18	26	11	5	1	1
Neisseria_20	Bacteria	Proteobacteria	Betaproteobacteria	Neisseriales	Neisseriaceae	Neisseria	elongata	HOT_598	Neisseria elongata	0.006	19	12	0	0	0	8	1	11	0	8	0	25	5	0	0	0	0	9	8	7	1	0	0	0	0	0	0	0	0	0	0	0	0	2	0	0	0	0	0
Neisseria_17	Bacteria	Proteobacteria	Betaproteobacteria	Neisseriales	Neisseriaceae	Neisseria	pharyngis	HOT_729	Neisseria pharyngis	0.003	0	0	0	0	0	0	0	0	0	0	0	0	0	0	0	0	0	0	0	0	0	0	0	0	0	0	0	0	0	0	0	0	0	4	0	0	2	0	2
Neisseria_04	Bacteria	Proteobacteria	Betaproteobacteria	Neisseriales	Neisseriaceae	Neisseria	-	HOT_015;HOT_609;HOT_682	Neisseria sp.;Neisseria flava;Neisseria mucosa	0.003	0	0	0	0	0	0	0	0	0	0	0	0	0	0	0	0	0	0	0	0	0	0	0	0	0	0	0	0	0	0	0	0	0	0	0	0	0	0	0
Neisseria_11	Bacteria	Proteobacteria	Betaproteobacteria	Neisseriales	Neisseriaceae	Neisseria	-	HOT_015;HOT_609;HOT_682	Neisseria sp.;Neisseria flava;Neisseria mucosa	0.003	12	37	2	0	0	0	114	25	80	0	1	2	3	0	1	0	0	0	11	18	17	0	1	2	0	0	1	2	0	0	10	0	3	1	0	0	0	4	0
Corynebacterium_05	Bacteria	Actinobacteria	Actinobacteria	Actinomycetales	Corynebacteriaceae	Corynebacterium	matruchotii	HOT_666	Corynebacterium matruchotii	0.006	2	1	0	0	0	18	1	1	227	310	48	211	59	21	32	89	8	202	106	161	104	0	11	3	1	0	14	2	3	24	2	0	28	64	5	5	3	49	63
Corynebacterium_21	Bacteria	Actinobacteria	Actinobacteria	Actinomycetales	Corynebacteriaceae	Corynebacterium	matruchotii	HOT_666	Corynebacterium matruchotii	0.009	0	1	0	0	0	0	0	0	0	0	0	0	0	0	0	1	0	60	21	55	19	0	1	0	1	0	7	0	0	9	0	0	0	1	0	0	0	0	1
Corynebacterium_11	Bacteria	Actinobacteria	Actinobacteria	Actinomycetales	Corynebacteriaceae	Corynebacterium	matruchotii	HOT_666	Corynebacterium matruchotii	0.006	0	0	0	0	0	0	0	0	12	4	0	4	5	2	9	4	15	0	4	5	5	31	18	28	6	1	1	1	6	0	0	2	26	34	7	16	14	10	27
Corynebacterium_06	Bacteria	Actinobacteria	Actinobacteria	Actinomycetales	Corynebacteriaceae	Corynebacterium	matruchotii	HOT_666	Corynebacterium matruchotii	0.006	1	0	0	0	0	1	0	0	0	0	0	1	0	0	1	0	49	62	59	74	71	170	98	55	31	24	11	14	39	32	9	29	5	2	6	6	1	1	1
Alloprevotella_01	Bacteria	Bacteroidetes	Bacteroides	Bacteroidales	Prevotellaceae	Alloprevotella	tannerae	HOT_466	Alloprevotella tannerae	0.006	0	0	0	0	0	0	0	0	0	0	0	0	0	0	0	0	0	0	0	0	0	0	0	0	13	1	4	57	3	47	54	49	0	0	0	2	1	0	0
Alloprevotella_03	Bacteria	Bacteroidetes	Bacteroides	Bacteroidales	Prevotellaceae	Alloprevotella	tannerae	HOT_466	Alloprevotella tannerae	0.006	0	0	0	0	0	0	0	0	0	0	0	0	0	0	0	0	0	0	0	0	0	0	0	0	15	1	5	76	1	34	35	52	0	0	0	0	0	0	0
Alloprevotella_05	Bacteria	Bacteroidetes	Bacteroides	Bacteroidales	Prevotellaceae	Alloprevotella	tannerae	HOT_466	Alloprevotella tannerae	0.003	0	0	0	0	0	0	1	0	0	0	0	0	0	0	0	0	0	0	0	0	0	0	0	0	22	0	4	37	0	37	34	46	0	0	0	0	0	0	0
Alloprevotella_04	Bacteria	Bacteroidetes	Bacteroides	Bacteroidales	Prevotellaceae	Alloprevotella	tannerae	HOT_466	Alloprevotella tannerae	0.003	0	0	0	0	0	0	0	0	0	0	0	0	0	0	0	0	0	0	0	0	0	0	0	0	14	1	8	46	7	31	60	38	0	0	0	0	0	0	0
Leptotrichia_20	Bacteria	Fusobacteria	Fusobacteria	Fusobacteriales	Leptotrichiaceae	Leptotrichia	sp.	HOT_212	Leptotrichia sp.	0.006	0	0	0	0	0	0	0	0	0	0	0	0	0	0	0	0	0	0	0	0	0	0	0	0	0	0	0	0	0	0	0	0	0	0	1	1	0	1	0
Leptotrichia_06	Bacteria	Fusobacteria	Fusobacteria	Fusobacteriales	Leptotrichiaceae	Leptotrichia	sp.	HOT_212	Leptotrichia sp.	0.003	0	0	0	0	0	0	0	0	0	0	0	0	0	0	0	0	0	0	0	0	0	0	0	0	0	0	0	0	0	0	0	0	10	10	15	5	5	9	1
Pseudomonas_02	Bacteria	Proteobacteria	Gammaproteobacteria	Pseudomonadales	Pseudomonadaceae	Pseudomonas	pseudoalcaligenes	HOT_740	Pseudomonas pseudoalcaligenes	0.03	7	0	1	0	5	0	0	0	14	14	0	3	6	0	1	0	0	2	4	0	1	0	0	1	2	0	2	5	2	0	0	1	2	0	0	0	1	0	0
Pseudomonas_01	Bacteria	Proteobacteria	Gammaproteobacteria	Pseudomonadales	Pseudomonadaceae	Pseudomonas	pseudoalcaligenes	HOT_740	Pseudomonas pseudoalcaligenes	0.027	3	4	0	1	0	0	0	4	12	12	5	10	5	2	2	0	10	25	0	6	2	1	5	5	5	26	1	6	13	7	1	2	5	6	2	5	1	0	0
Actinomyces_15	Bacteria	Actinobacteria	Actinobacteria	Actinomycetales	Actinomycetaceae	Actinomyces	sp.	HOT_180;HOT_180;HOT_180;HOT_701	Actinomyces sp.;Actinomyces sp.;Actinomyces sp.;Actinomyces odontolyticus	0	0	0	0	1	0	0	5	2	0	1	1	1	5	0	7	3	4	0	14	4	10	0	0	0	5	5	22	29	6	5	24	10	3	2	3	0	1	1	5
Leptotrichia_13	Bacteria	Fusobacteria	Fusobacteria	Fusobacteriales	Leptotrichiaceae	Leptotrichia	hofstadii	HOT_224	Leptotrichia hofstadii	0.003	12	14	25	7	8	6	5	22	15	5	0	22	0	0	0	0	2	3	47	12	18	0	3	11	2	0	0	1	0	2	0	0	6	2	0	2	0	2	0
Leptotrichia_21	Bacteria	Fusobacteria	Fusobacteria	Fusobacteriales	Leptotrichiaceae	Leptotrichia	hofstadii	HOT_224	Leptotrichia hofstadii	0.003	0	1	0	0	0	0	0	0	0	0	0	0	0	0	0	0	0	29	32	38	8	24	1	3	0	0	0	0	0	0	0	0	0	0	0	0	0	0	0
Leptotrichia_01	Bacteria	Fusobacteria	Fusobacteria	Fusobacteriales	Leptotrichiaceae	Leptotrichia	sp.	HOT_462	Leptotrichia sp.	0	10	10	12	22	65	2	8	54	0	2	67	23	7	1	67	30	0	184	184	35	33	4	48	45	115	26	48	110	50	66	3	28	43	8	18	46	14	33	9
Leptotrichia_07	Bacteria	Fusobacteria	Fusobacteria	Fusobacteriales	Leptotrichiaceae	Leptotrichia	sp.	HOT_462	Leptotrichia sp.	0.003	18	1	2	11	45	1	4	23	0	0	0	20	4	1	27	33	0	5	130	21	34	0	6	9	105	0	32	56	20	18	3	1	2	0	3	5	1	1	0
Leptotrichia_19	Bacteria	Fusobacteria	Fusobacteria	Fusobacteriales	Leptotrichiaceae	Leptotrichia	buccalis	HOT_563	Leptotrichia buccalis	0.009	33	20	48	12	28	11	3	8	0	0	0	0	0	0	0	0	0	0	0	0	0	0	0	0	0	0	0	0	1	0	0	0	0	0	0	0	0	0	0
Leptotrichia_14	Bacteria	Fusobacteria	Fusobacteria	Fusobacteriales	Leptotrichiaceae	Leptotrichia	buccalis	HOT_563	Leptotrichia buccalis	0.009	13	7	118	10	13	11	5	10	0	2	0	5	0	0	0	0	1	0	1	2	2	0	0	0	1	0	0	1	0	0	0	0	7	6	6	2	5	5	1
Leptotrichia_02	Bacteria	Fusobacteria	Fusobacteria	Fusobacteriales	Leptotrichiaceae	Leptotrichia	wadei	HOT_222	Leptotrichia wadei	0	10	51	32	194	159	57	30	287	0	0	0	0	0	0	0	0	0	13	1	2	13	0	5	6	65	52	35	58	48	28	4	25	2	1	0	5	9	2	0
Leptotrichia_09	Bacteria	Fusobacteria	Fusobacteria	Fusobacteriales	Leptotrichiaceae	Leptotrichia	wadei	HOT_222	Leptotrichia wadei	0.003	4	16	26	57	62	29	11	117	0	0	0	0	0	0	0	0	0	0	2	0	19	0	2	3	52	0	27	30	24	19	0	2	1	0	0	2	1	0	0
Leptotrichia_12	Bacteria	Fusobacteria	Fusobacteria	Fusobacteriales	Leptotrichiaceae	Leptotrichia	sp.	HOT_498	Leptotrichia sp.	0	0	0	0	0	0	0	0	0	0	0	0	0	0	0	0	4	0	0	0	0	0	0	0	0	78	50	25	10	62	22	0	10	0	0	0	2	1	2	0
Leptotrichia_18	Bacteria	Fusobacteria	Fusobacteria	Fusobacteriales	Leptotrichiaceae	Leptotrichia	sp.	HOT_498	Leptotrichia sp.	0.003	0	0	0	0	0	0	0	0	0	0	0	0	0	0	0	0	0	0	0	1	0	0	0	0	66	0	23	15	13	1	0	7	0	0	0	0	0	0	0
Leptotrichia_08	Bacteria	Fusobacteria	Fusobacteria	Fusobacteriales	Leptotrichiaceae	Leptotrichia	hongkongensis	HOT_213	Leptotrichia hongkongensis	0.003	4	17	12	2	4	11	39	8	0	11	14	17	21	24	14	10	0	16	2	5	7	47	18	24	3	1	2	4	2	2	0	3	14	3	0	1	0	1	1
Leptotrichia_16	Bacteria	Fusobacteria	Fusobacteria	Fusobacteriales	Leptotrichiaceae	Leptotrichia	hongkongensis	HOT_213	Leptotrichia hongkongensis	0.006	2	3	4	1	5	5	10	3	0	12	0	7	25	28	8	7	3	1	2	2	14	0	7	7	0	0	0	1	0	0	0	0	1	0	0	1	0	0	0
Cardiobacterium_01	Bacteria	Proteobacteria	Gammaproteobacteria	Cardiobacteriales	Cardiobacteriaceae	Cardiobacterium	hominis	HOT_633	Cardiobacterium hominis	0	111	28	22	15	30	17	3	6	26	6	2	10	3	2	5	7	1	4	8	9	2	151	13	12	8	0	1	0	5	1	0	2	20	16	20	8	20	6	2
Cardiobacterium_07	Bacteria	Proteobacteria	Gammaproteobacteria	Cardiobacteriales	Cardiobacteriaceae	Cardiobacterium	hominis	HOT_633	Cardiobacterium hominis	0.003	19	8	0	0	0	5	3	0	24	5	0	1	4	0	0	0	0	4	2	5	0	0	0	0	0	0	0	0	0	0	1	0	1	0	1	1	2	1	0
Cardiobacterium_02	Bacteria	Proteobacteria	Gammaproteobacteria	Cardiobacteriales	Cardiobacteriaceae	Cardiobacterium	hominis	HOT_633	Cardiobacterium hominis	0.003	18	3	25	27	62	33	14	24	35	75	20	17	7	54	56	26	0	23	14	0	3	18	5	5	5	0	3	1	14	0	0	0	51	80	26	61	21	43	21
Cardiobacterium_06	Bacteria	Proteobacteria	Gammaproteobacteria	Cardiobacteriales	Cardiobacteriaceae	Cardiobacterium	hominis	HOT_633	Cardiobacterium hominis	0.006	8	1	0	0	0	31	20	18	19	39	6	20	3	22	15	3	0	21	4	3	0	0	0	0	0	0	0	0	0	0	0	0	2	5	0	0	0	5	0
Capnocytophaga_22	Bacteria	Bacteroidetes	Flavobacteria	Flavobacteriales	Flavobacteriaceae	Capnocytophaga	leadbetteri	HOT_329;HOT_329;HOT_329	Capnocytophaga leadbetteri;Capnocytophaga leadbetteri;Capnocytophaga leadbetteri	0.003	0	1	0	0	0	5	2	0	2	0	0	1	0	0	3	4	1	0	2	0	0	6	0	3	0	0	0	0	0	0	0	0	0	1	7	1	1	0	0
Capnocytophaga_12	Bacteria	Bacteroidetes	Flavobacteria	Flavobacteriales	Flavobacteriaceae	Capnocytophaga	leadbetteri	HOT_329;HOT_329;HOT_329	Capnocytophaga leadbetteri;Capnocytophaga leadbetteri;Capnocytophaga leadbetteri	0	55	13	72	17	39	23	14	3	0	0	2	1	3	1	10	8	0	3	12	54	0	72	5	40	0	0	0	0	0	1	0	0	1	1	2	2	7	4	2
Capnocytophaga_14	Bacteria	Bacteroidetes	Flavobacteria	Flavobacteriales	Flavobacteriaceae	Capnocytophaga	leadbetteri	HOT_329;HOT_329;HOT_329	Capnocytophaga leadbetteri;Capnocytophaga leadbetteri;Capnocytophaga leadbetteri	0.003	0	0	0	0	0	3	0	0	0	0	2	3	7	0	10	20	0	11	6	37	2	45	2	19	0	0	0	0	2	0	0	0	1	3	12	6	11	7	6
Capnocytophaga_33	Bacteria	Bacteroidetes	Flavobacteria	Flavobacteriales	Flavobacteriaceae	Capnocytophaga	leadbetteri	HOT_329;HOT_329;HOT_329	Capnocytophaga leadbetteri;Capnocytophaga leadbetteri;Capnocytophaga leadbetteri	0.003	19	5	18	5	25	10	3	0	0	0	0	0	2	0	4	7	0	0	17	17	1	0	0	3	0	0	0	0	0	0	0	0	0	0	2	0	1	0	0
Prevotella_18	Bacteria	Bacteroidetes	Bacteroides	Bacteroidales	Prevotellaceae	Prevotella	sp.	HOT_317	Prevotella sp.	0.003	13	20	6	13	8	7	1	2	0	0	0	0	0	0	0	0	0	0	6	2	1	2	0	0	1	1	1	2	0	9	7	4	0	19	0	7	1	1	0
Prevotella_31	Bacteria	Bacteroidetes	Bacteroides	Bacteroidales	Prevotellaceae	Prevotella	sp.	HOT_317	Prevotella sp.	0.006	12	5	10	11	29	11	0	1	0	0	0	0	0	0	0	0	0	0	2	5	0	0	1	0	2	0	0	0	2	0	3	0	0	3	0	1	0	0	0
Campylobacter_02	Bacteria	Proteobacteria	Epsilonproteobacteria	Campylobacterales	Campylobacteraceae	Campylobacter	gracilis	HOT_623	Campylobacter gracilis	0	2	17	10	16	20	7	16	22	8	16	7	11	13	10	8	4	2	2	0	0	0	0	0	4	12	7	5	3	5	10	9	2	3	0	0	5	4	13	1
Campylobacter_03	Bacteria	Proteobacteria	Epsilonproteobacteria	Campylobacterales	Campylobacteraceae	Campylobacter	gracilis	HOT_623	Campylobacter gracilis	0.003	0	0	0	0	0	0	2	3	0	0	0	0	0	0	0	4	0	0	0	2	1	1	1	4	16	2	12	11	11	11	12	33	5	3	1	2	1	1	0
Prevotella_04	Bacteria	Bacteroidetes	Bacteroides	Bacteroidales	Prevotellaceae	Prevotella	-	HOT_314;HOT_469;HOT_885	Prevotella sp.;Prevotella melaninogenica;Prevotella scopos	0.003	0	0	0	0	0	5	11	4	0	0	0	0	0	0	0	0	0	3	9	53	7	0	1	0	31	4	54	58	5	15	105	17	120	24	9	1	0	0	0
Prevotella_28	Bacteria	Bacteroidetes	Bacteroides	Bacteroidales	Prevotellaceae	Prevotella	melaninogenica	HOT_469	Prevotella melaninogenica	0.003	1	0	5	7	0	3	7	3	0	0	0	0	0	0	0	0	0	0	0	0	0	0	0	0	0	0	0	0	0	0	2	1	22	0	1	4	17	42	4
Prevotella_23	Bacteria	Bacteroidetes	Bacteroides	Bacteroidales	Prevotellaceae	Prevotella	-	HOT_314;HOT_469;HOT_885	Prevotella sp.;Prevotella melaninogenica;Prevotella scopos	0.006	0	0	0	0	0	0	0	0	0	0	0	0	0	0	0	0	0	0	0	0	0	0	0	0	4	1	8	3	0	0	0	0	138	33	7	3	0	1	0
Prevotella_01	Bacteria	Bacteroidetes	Bacteroides	Bacteroidales	Prevotellaceae	Prevotella	melaninogenica	HOT_469	Prevotella melaninogenica	0	1	0	0	0	0	2	3	1	0	0	7	2	1	0	2	0	2	0	0	0	0	0	0	0	3	8	51	56	3	9	185	18	1	1	0	2	0	0	9
Prevotella_24	Bacteria	Bacteroidetes	Bacteroides	Bacteroidales	Prevotellaceae	Prevotella	melaninogenica	HOT_469	Prevotella melaninogenica	0.003	0	0	1	0	0	0	0	0	0	0	0	0	0	0	0	0	0	0	0	0	0	0	0	0	2	5	1	41	1	0	4	1	0	0	0	0	0	0	0
Rothia_10	Bacteria	Actinobacteria	Actinobacteria	Actinomycetales	Micrococcaceae	Rothia	dentocariosa	HOT_587	Rothia dentocariosa	0.006	0	3	0	0	0	0	0	2	14	7	1	5	6	0	2	3	0	23	6	16	27	1	3	2	4	1	3	2	13	11	25	6	0	0	0	0	0	0	0
Rothia_11	Bacteria	Actinobacteria	Actinobacteria	Actinomycetales	Micrococcaceae	Rothia	dentocariosa	HOT_587	Rothia dentocariosa	0.003	0	0	0	0	0	0	0	1	6	3	1	7	4	2	0	1	1	14	0	10	13	1	8	2	3	1	0	2	7	5	8	11	1	0	2	1	0	0	3
Rothia_06	Bacteria	Actinobacteria	Actinobacteria	Actinomycetales	Micrococcaceae	Rothia	dentocariosa	HOT_587	Rothia dentocariosa	0.006	0	0	0	0	0	0	0	0	0	0	0	0	0	0	0	0	8	0	0	0	3	57	39	21	8	370	0	4	7	0	0	0	0	0	0	0	0	0	0
Rothia_03	Bacteria	Actinobacteria	Actinobacteria	Actinomycetales	Micrococcaceae	Rothia	dentocariosa	HOT_587	Rothia dentocariosa	0.003	0	1	0	0	0	0	3	12	155	201	34	80	58	6	21	40	1	600	26	245	180	0	4	0	1	0	54	3	1	39	147	1	5	4	0	0	1	3	21
Rothia_07	Bacteria	Actinobacteria	Actinobacteria	Actinomycetales	Micrococcaceae	Rothia	dentocariosa	HOT_587	Rothia dentocariosa	0.006	0	0	0	0	0	0	1	3	23	23	2	9	7	0	2	3	0	70	4	44	17	0	1	0	0	0	2	0	0	9	24	0	2	1	0	0	0	1	1
Rothia_02	Bacteria	Actinobacteria	Actinobacteria	Actinomycetales	Micrococcaceae	Rothia	aeria	HOT_188	Rothia aeria	0	65	112	27	27	4	38	30	100	128	46	13	28	56	14	101	130	55	57	13	58	37	87	63	63	10	22	2	8	57	27	56	68	197	100	159	114	256	52	41
Rothia_05	Bacteria	Actinobacteria	Actinobacteria	Actinomycetales	Micrococcaceae	Rothia	aeria	HOT_188	Rothia aeria	0.003	15	36	0	0	0	40	17	35	67	37	6	18	14	2	22	20	0	66	11	30	31	0	3	0	0	0	0	1	0	8	23	1	14	15	1	0	2	5	7
Corynebacterium_17	Bacteria	Actinobacteria	Actinobacteria	Actinomycetales	Corynebacteriaceae	Corynebacterium	matruchotii	HOT_666	Corynebacterium matruchotii	0.042	1	3	0	0	0	2	3	4	12	15	0	6	1	0	0	4	0	19	0	18	2	4	8	9	0	7	0	0	7	1	0	7	5	0	3	4	7	15	1
Corynebacterium_16	Bacteria	Actinobacteria	Actinobacteria	Actinomycetales	Corynebacteriaceae	Corynebacterium	matruchotii	HOT_666	Corynebacterium matruchotii	0.048	0	2	2	0	0	3	0	3	16	12	0	8	0	0	0	2	22	7	2	16	4	8	16	2	1	4	1	0	2	3	0	4	7	4	3	2	2	5	5
Lautropia_01	Bacteria	Proteobacteria	Betaproteobacteria	Burkholderiales	Burkholderiaceae	Lautropia	mirabilis	HOT_022	Lautropia mirabilis	0	3	36	13	14	6	2	69	29	241	40	32	18	96	16	95	82	18	7	7	25	5	19	9	17	0	13	1	8	58	2	0	12	6	8	13	2	0	0	9
Lautropia_03	Bacteria	Proteobacteria	Betaproteobacteria	Burkholderiales	Burkholderiaceae	Lautropia	mirabilis	HOT_022	Lautropia mirabilis	0.003	3	4	0	0	0	2	37	17	110	45	18	14	40	5	7	23	0	5	2	25	2	0	0	0	0	0	0	0	0	2	3	0	2	0	0	1	0	0	0
Haemophilus_07	Bacteria	Proteobacteria	Gammaproteobacteria	Pasteurellales	Pasteurellaceae	Haemophilus	parainfluenzae	HOT_718	Haemophilus parainfluenzae	0.009	0	0	0	0	0	0	0	0	0	0	0	0	0	0	0	0	0	0	0	0	0	0	0	0	0	0	0	0	0	0	0	0	0	51	16	5	46	1	3
Haemophilus_01	Bacteria	Proteobacteria	Gammaproteobacteria	Pasteurellales	Pasteurellaceae	Haemophilus	parainfluenzae	HOT_718	Haemophilus parainfluenzae	0	17	8	71	45	9	4	22	31	146	17	42	20	224	92	162	96	104	2	17	35	47	6	12	190	0	4	1	6	4	6	29	0	20	16	5	4	12	7	44
Haemophilus_03	Bacteria	Proteobacteria	Gammaproteobacteria	Pasteurellales	Pasteurellaceae	Haemophilus	parainfluenzae	HOT_718	Haemophilus parainfluenzae	0.003	0	0	0	0	0	0	0	0	12	0	0	0	2	0	0	4	0	0	0	0	0	0	0	0	0	0	0	0	0	0	0	0	3	0	0	0	0	1	0
Haemophilus_04	Bacteria	Proteobacteria	Gammaproteobacteria	Pasteurellales	Pasteurellaceae	Haemophilus	parainfluenzae	HOT_718	Haemophilus parainfluenzae	0.003	7	0	2	0	0	3	21	17	81	1	26	15	67	12	23	30	2	0	11	27	19	0	3	1	0	0	2	0	0	3	11	0	2	0	0	0	1	0	6
Haemophilus_06	Bacteria	Proteobacteria	Gammaproteobacteria	Pasteurellales	Pasteurellaceae	Haemophilus	parainfluenzae	HOT_718	Haemophilus parainfluenzae	0.006	0	0	0	0	0	1	2	1	30	1	1	4	13	1	2	12	0	2	2	8	1	0	0	0	0	0	1	0	0	0	0	0	0	0	0	0	0	0	1
Aggregatibacter_01	Bacteria	Proteobacteria	Gammaproteobacteria	Pasteurellales	Pasteurellaceae	Aggregatibacter	sp.	HOT_458	Aggregatibacter sp.	0	43	36	165	75	46	10	4	18	0	1	0	0	1	0	0	0	5	0	26	56	1	45	1	23	0	1	1	13	11	2	3	7	122	168	98	62	116	31	144
Aggregatibacter_03	Bacteria	Proteobacteria	Gammaproteobacteria	Pasteurellales	Pasteurellaceae	Aggregatibacter	sp.	HOT_458	Aggregatibacter sp.	0.003	0	0	0	2	0	0	1	0	2	10	24	40	5	15	13	18	0	0	1	0	0	0	0	0	0	0	0	0	2	1	0	5	4	3	10	4	5	3	26
Aggregatibacter_05	Bacteria	Proteobacteria	Gammaproteobacteria	Pasteurellales	Pasteurellaceae	Aggregatibacter	sp.	HOT_458	Aggregatibacter sp.	0.003	5	11	0	1	4	11	2	8	0	0	0	0	0	0	0	0	0	1	6	53	0	0	0	0	0	0	9	0	0	0	0	0	5	11	0	0	1	3	14
Streptococcus_06	Bacteria	Firmicutes	Bacilli	Lactobacillales	Streptococcaceae	Streptococcus	constellatus	HOT_576	Streptococcus constellatus	0.003	0	0	0	0	1	0	0	0	0	0	0	0	0	0	0	0	0	0	0	0	0	0	0	0	116	24	71	58	8	131	68	22	0	1	0	0	0	0	0
Streptococcus_18	Bacteria	Firmicutes	Bacilli	Lactobacillales	Streptococcaceae	Streptococcus	constellatus	HOT_576	Streptococcus constellatus	0.006	0	0	0	0	0	0	0	0	0	0	0	0	0	0	0	0	0	0	0	0	0	0	0	0	51	15	2	31	1	0	1	2	0	0	0	0	0	0	0
Actinomyces_04	Bacteria	Actinobacteria	Actinobacteria	Actinomycetales	Actinomycetaceae	Actinomyces	sp.	HOT_848	Actinomyces sp.	0	3	19	8	3	8	41	26	38	16	21	6	18	15	28	32	19	52	187	32	30	46	122	74	20	4	10	0	6	9	1	0	12	6	1	0	0	2	2	2
Actinomyces_11	Bacteria	Actinobacteria	Actinobacteria	Actinomycetales	Actinomycetaceae	Actinomyces	sp.	HOT_848	Actinomyces sp.	0.003	0	2	0	0	0	18	15	10	10	11	3	9	2	9	2	1	0	160	7	41	25	0	0	0	0	0	1	0	0	1	0	0	0	0	0	0	0	1	0
Streptococcus_05	Bacteria	Firmicutes	Bacilli	Lactobacillales	Streptococcaceae	Streptococcus	-	HOT_058;HOT_061;HOT_638	Streptococcus sp.;Streptococcus sp.;Streptococcus infantis	0	9	5	1	2	7	1	13	12	7	2	0	0	21	3	27	19	0	1	7	35	20	3	1	15	0	0	0	1	0	4	1	0	7	8	9	10	20	3	24
Streptococcus_10	Bacteria	Firmicutes	Bacilli	Lactobacillales	Streptococcaceae	Streptococcus	-	HOT_058;HOT_058;HOT_058;HOT_064;HOT_064;HOT_070;HOT_070;HOT_071;HOT_071;HOT_398;HOT_398;HOT_677;HOT_707	Streptococcus sp.;Streptococcus sp.;Streptococcus sp.;Streptococcus sp.;Streptococcus sp.;Streptococcus sp.;Streptococcus sp.;Streptococcus sp.;Streptococcus sp.;Streptococcus mitis_bv_2;Streptococcus mitis_bv_2;Streptococcus mitis;Streptococcus oralis	0.006	3	4	34	22	34	1	0	2	2	0	0	0	11	1	1	5	23	0	4	3	5	4	12	47	15	18	3	18	9	1	1	5	0	0	0	0	0	0	0
Streptococcus_09	Bacteria	Firmicutes	Bacilli	Lactobacillales	Streptococcaceae	Streptococcus	-	HOT_058;HOT_058;HOT_058;HOT_064;HOT_064;HOT_070;HOT_070;HOT_071;HOT_071;HOT_398;HOT_398;HOT_677;HOT_707	Streptococcus sp.;Streptococcus sp.;Streptococcus sp.;Streptococcus sp.;Streptococcus sp.;Streptococcus sp.;Streptococcus sp.;Streptococcus sp.;Streptococcus sp.;Streptococcus mitis_bv_2;Streptococcus mitis_bv_2;Streptococcus mitis;Streptococcus oralis	0.003	8	13	3	8	11	8	7	23	11	4	5	5	31	4	7	26	2	3	17	13	17	0	3	9	5	4	6	6	3	7	5	7	7	9	3	5	4	4	1
Streptococcus_14	Bacteria	Firmicutes	Bacilli	Lactobacillales	Streptococcaceae	Streptococcus	-	HOT_058;HOT_058;HOT_058;HOT_064;HOT_064;HOT_070;HOT_070;HOT_071;HOT_071;HOT_398;HOT_398;HOT_677;HOT_707	Streptococcus sp.;Streptococcus sp.;Streptococcus sp.;Streptococcus sp.;Streptococcus sp.;Streptococcus sp.;Streptococcus sp.;Streptococcus sp.;Streptococcus sp.;Streptococcus mitis_bv_2;Streptococcus mitis_bv_2;Streptococcus mitis;Streptococcus oralis	0.003	4	6	9	3	4	5	4	11	3	0	4	0	8	4	13	1	2	4	6	2	4	20	2	58	2	6	2	3	3	3	3	3	1	3	0	1	0	0	0
Streptococcus_08	Bacteria	Firmicutes	Bacilli	Lactobacillales	Streptococcaceae	Streptococcus	-	HOT_058;HOT_058;HOT_058;HOT_064;HOT_064;HOT_070;HOT_070;HOT_071;HOT_071;HOT_398;HOT_398;HOT_677;HOT_707	Streptococcus sp.;Streptococcus sp.;Streptococcus sp.;Streptococcus sp.;Streptococcus sp.;Streptococcus sp.;Streptococcus sp.;Streptococcus sp.;Streptococcus sp.;Streptococcus mitis_bv_2;Streptococcus mitis_bv_2;Streptococcus mitis;Streptococcus oralis	0.003	4	4	28	29	32	1	0	1	0	0	0	0	11	3	5	7	21	0	9	2	3	1	8	30	11	22	0	29	11	1	1	3	1	0	8	52	13	0	0
Streptococcus_07	Bacteria	Firmicutes	Bacilli	Lactobacillales	Streptococcaceae	Streptococcus	sanguinis	HOT_758	Streptococcus sanguinis	0.003	2	0	17	19	5	3	3	0	3	1	0	1	6	3	6	9	43	0	1	0	3	2	42	59	3	6	0	2	26	0	0	5	0	0	8	14	16	0	0
Streptococcus_11	Bacteria	Firmicutes	Bacilli	Lactobacillales	Streptococcaceae	Streptococcus	mutans	HOT_686	Streptococcus mutans	0	0	0	0	0	0	0	0	0	85	5	3	3	6	8	1	2	0	0	0	0	0	0	0	0	27	5	25	11	9	17	0	13	0	0	0	0	0	0	0
Actinobaculum_01	Bacteria	Actinobacteria	Actinobacteria	Actinomycetales	Actinomycetaceae	Actinobaculum	sp.	HOT_183;HOT_183	Actinobaculum sp.;Actinobaculum sp.	0	22	10	33	14	23	52	86	38	161	52	4	12	6	66	31	64	54	37	7	16	6	2	10	23	28	46	12	19	14	3	1	16	2	0	0	1	1	2	0
Actinobaculum_02	Bacteria	Actinobacteria	Actinobacteria	Actinomycetales	Actinomycetaceae	Actinobaculum	sp.	HOT_183;HOT_183	Actinobaculum sp.;Actinobaculum sp.	0.003	6	8	0	0	0	46	53	28	55	31	1	13	3	13	2	12	0	15	1	3	7	0	0	0	0	0	7	0	0	5	1	0	0	0	0	0	0	0	0
Porphyromonas_01	Bacteria	Bacteroidetes	Bacteroides	Bacteroidales	Porphyromonadaceae	Porphyromonas	sp.	HOT_279	Porphyromonas sp.	0	18	30	19	23	11	5	26	5	0	18	42	28	26	0	1	1	14	7	32	72	1	91	13	11	1	0	5	7	15	0	0	4	62	107	48	24	74	12	62
Porphyromonas_06	Bacteria	Bacteroidetes	Bacteroides	Bacteroidales	Porphyromonadaceae	Porphyromonas	sp.	HOT_279	Porphyromonas sp.	0.003	0	0	0	0	0	0	0	0	0	0	0	0	0	0	0	0	25	0	7	29	5	98	12	13	0	0	0	0	0	0	0	0	0	0	0	0	0	0	0
Porphyromonas_07	Bacteria	Bacteroidetes	Bacteroides	Bacteroidales	Porphyromonadaceae	Porphyromonas	-	HOT_279;HOT_283	Porphyromonas sp.;Porphyromonas catoniae	0.006	0	2	0	0	0	1	0	0	0	0	0	0	0	0	0	0	0	4	2	2	0	0	3	9	0	0	0	0	0	0	0	0	0	13	14	18	43	10	20
Porphyromonas_10	Bacteria	Bacteroidetes	Bacteroides	Bacteroidales	Porphyromonadaceae	Porphyromonas	-	HOT_279;HOT_283	Porphyromonas sp.;Porphyromonas catoniae	0.003	1	0	12	2	4	23	8	0	0	0	0	0	0	0	0	0	0	1	6	10	2	6	1	3	0	0	0	0	0	0	0	0	0	1	0	0	2	0	0
Veillonella_09	Bacteria	Firmicutes	Clostridia	Clostridiales	Veillonellaceae	Veillonella	dispar	HOT_160	Veillonella dispar	0.003	0	0	9	12	13	0	3	0	0	0	0	2	10	10	12	13	8	0	2	0	2	1	18	11	5	8	1	20	3	0	2	1	0	0	0	0	0	0	0
Veillonella_13	Bacteria	Firmicutes	Clostridia	Clostridiales	Veillonellaceae	Veillonella	dispar	HOT_160	Veillonella dispar	0.003	1	3	4	8	1	0	2	0	2	0	2	2	9	9	11	5	0	0	1	3	1	0	0	0	0	0	1	2	0	3	6	4	0	4	1	1	2	1	0
Fusobacterium_26	Bacteria	Fusobacteria	Fusobacteria	Fusobacteriales	Fusobacteriaceae	Fusobacterium	sp.	HOT_370	Fusobacterium sp.	0.006	0	0	0	2	4	0	0	0	0	0	0	0	0	0	0	0	0	0	0	0	0	0	0	0	16	10	13	4	0	6	1	6	0	0	0	0	3	0	3
Fusobacterium_16	Bacteria	Fusobacteria	Fusobacteria	Fusobacteriales	Fusobacteriaceae	Fusobacterium	sp.	HOT_370	Fusobacterium sp.	0.003	0	0	0	1	0	0	0	0	0	0	0	0	0	0	0	0	0	6	30	12	0	0	1	1	0	0	0	0	0	0	0	1	5	6	37	10	4	0	0
Fusobacterium_17	Bacteria	Fusobacteria	Fusobacteria	Fusobacteriales	Fusobacteriaceae	Fusobacterium	-	HOT_202;HOT_203	Fusobacterium nucleatum_ss_polymorphum;Fusobacterium sp.	0.003	0	0	0	1	3	0	0	0	0	10	56	23	7	24	35	24	0	0	0	0	0	1	0	0	0	0	0	0	0	0	0	0	1	0	0	0	0	0	0
Fusobacterium_24	Bacteria	Fusobacteria	Fusobacteria	Fusobacteriales	Fusobacteriaceae	Fusobacterium	-	HOT_202;HOT_203	Fusobacterium nucleatum_ss_polymorphum;Fusobacterium sp.	0.003	0	0	0	0	0	0	0	0	0	0	0	0	0	0	0	0	0	0	0	0	0	0	0	0	0	1	0	0	0	0	0	0	10	5	5	17	13	31	31
Fusobacterium_01	Bacteria	Fusobacteria	Fusobacteria	Fusobacteriales	Fusobacteriaceae	Fusobacterium	-	HOT_202;HOT_203	Fusobacterium nucleatum_ss_polymorphum;Fusobacterium sp.	0	64	44	212	270	109	107	114	38	7	22	434	47	22	85	82	30	37	95	171	190	30	125	37	149	6	4	3	27	12	21	16	19	111	254	107	146	214	296	255
Fusobacterium_19	Bacteria	Fusobacteria	Fusobacteria	Fusobacteriales	Fusobacteriaceae	Fusobacterium	-	HOT_202;HOT_203	Fusobacterium nucleatum_ss_polymorphum;Fusobacterium sp.	0.003	0	0	1	0	1	0	0	0	0	9	47	21	17	14	46	14	0	0	0	0	0	0	0	0	0	0	0	0	0	0	0	0	0	0	0	0	0	0	1
Fusobacterium_15	Bacteria	Fusobacteria	Fusobacteria	Fusobacteriales	Fusobacteriaceae	Fusobacterium	-	HOT_202;HOT_203	Fusobacterium nucleatum_ss_polymorphum;Fusobacterium sp.	0.006	0	0	0	2	0	0	0	0	0	4	92	11	14	19	49	17	0	0	0	0	0	0	0	0	0	0	0	0	0	0	0	0	0	0	0	0	0	0	0
Fusobacterium_03	Bacteria	Fusobacteria	Fusobacteria	Fusobacteriales	Fusobacteriaceae	Fusobacterium	-	HOT_202;HOT_203	Fusobacterium nucleatum_ss_polymorphum;Fusobacterium sp.	0.003	23	27	73	108	23	30	57	20	0	5	42	0	0	0	1	0	1	2	13	8	1	5	4	67	1	2	4	6	2	11	19	5	9	25	8	30	21	41	29
Fusobacterium_28	Bacteria	Fusobacteria	Fusobacteria	Fusobacteriales	Fusobacteriaceae	Fusobacterium	-	HOT_202;HOT_203	Fusobacterium nucleatum_ss_polymorphum;Fusobacterium sp.	0.006	0	0	0	0	0	0	0	0	0	0	0	0	0	0	0	0	0	0	0	0	0	0	0	0	0	0	0	1	0	0	0	2	18	47	10	7	17	7	0
Fusobacterium_14	Bacteria	Fusobacteria	Fusobacteria	Fusobacteriales	Fusobacteriaceae	Fusobacterium	-	HOT_202;HOT_203	Fusobacterium nucleatum_ss_polymorphum;Fusobacterium sp.	0.006	0	0	0	2	0	0	0	4	0	7	87	14	9	24	44	13	0	0	0	0	0	0	0	0	0	0	0	0	0	0	0	0	0	0	0	0	0	0	0
Capnocytophaga_39	Bacteria	Bacteroidetes	Flavobacteria	Flavobacteriales	Flavobacteriaceae	Capnocytophaga	-	HOT_336;HOT_903	Capnocytophaga sp.;Capnocytophaga sp.	0.012	0	0	0	0	0	0	0	0	0	0	0	0	0	0	0	0	0	0	50	8	18	0	1	0	0	0	0	0	0	0	0	0	0	0	0	0	0	0	0
Capnocytophaga_25	Bacteria	Bacteroidetes	Flavobacteria	Flavobacteriales	Flavobacteriaceae	Capnocytophaga	-	HOT_336;HOT_903	Capnocytophaga sp.;Capnocytophaga sp.	0.009	0	0	0	0	0	0	0	0	0	0	0	0	0	0	0	0	4	57	47	26	23	8	14	11	0	0	0	0	0	0	0	0	0	0	0	0	0	0	0
Capnocytophaga_01	Bacteria	Bacteroidetes	Flavobacteria	Flavobacteriales	Flavobacteriaceae	Capnocytophaga	granulosa	HOT_325	Capnocytophaga granulosa	0	147	216	293	296	379	258	99	88	16	53	83	40	21	24	74	64	9	46	16	86	20	11	7	31	5	1	1	0	6	2	2	17	98	202	32	77	59	98	57
Capnocytophaga_37	Bacteria	Bacteroidetes	Flavobacteria	Flavobacteriales	Flavobacteriaceae	Capnocytophaga	granulosa	HOT_325	Capnocytophaga granulosa	0.003	0	0	1	1	1	1	0	0	0	0	0	0	0	0	0	0	0	0	0	0	0	0	0	0	0	0	0	0	0	0	0	0	0	8	2	5	10	4	11
Kingella_03	Bacteria	Proteobacteria	Betaproteobacteria	Neisseriales	Neisseriaceae	Kingella	denitrificans	HOT_582	Kingella denitrificans	0	0	0	0	0	0	0	0	0	0	0	0	0	0	0	0	1	9	1	16	27	14	17	4	1	0	0	0	0	0	0	0	0	22	34	28	4	3	0	3
Neisseria_13	Bacteria	Proteobacteria	Betaproteobacteria	Neisseriales	Neisseriaceae	Neisseria	sp.	HOT_499	Neisseria sp.	0.009	0	0	0	0	0	0	0	0	4	0	0	0	0	0	0	0	0	0	0	0	0	0	0	0	0	0	0	0	0	0	0	0	0	0	0	0	0	0	0
Eikenella_01	Bacteria	Proteobacteria	Betaproteobacteria	Neisseriales	Neisseriaceae	Eikenella	corrodens	HOT_577	Eikenella corrodens	0.003	13	5	26	9	26	31	13	3	1	7	19	20	16	13	15	16	0	0	1	2	1	5	1	0	0	1	0	0	4	2	0	2	0	1	14	0	0	0	0
Neisseria_10	Bacteria	Proteobacteria	Betaproteobacteria	Neisseriales	Neisseriaceae	Neisseria	subflava	HOT_476	Neisseria subflava	0.003	36	53	4	4	4	44	18	75	0	0	0	0	0	0	0	0	0	0	0	2	1	0	0	0	0	0	0	0	0	0	0	0	0	11	0	0	0	0	0
Kingella_01	Bacteria	Proteobacteria	Betaproteobacteria	Neisseriales	Neisseriaceae	Kingella	-	HOT_012;HOT_582	Kingella sp.;Kingella denitrificans	0.003	6	8	35	7	19	28	3	3	3	0	0	5	0	5	0	0	0	1	2	0	0	2	2	4	2	0	0	0	7	0	0	0	63	181	98	34	124	56	64
Kingella_02	Bacteria	Proteobacteria	Betaproteobacteria	Neisseriales	Neisseriaceae	Kingella	oralis	HOT_706	Kingella oralis	0.006	0	0	0	0	1	1	0	0	14	11	23	34	63	69	53	33	17	0	0	0	1	7	9	38	0	0	0	0	0	0	0	0	0	0	0	0	0	0	0
Eikenella_02	Bacteria	Proteobacteria	Betaproteobacteria	Neisseriales	Neisseriaceae	Eikenella	corrodens	HOT_577	Eikenella corrodens	0	1	0	0	0	3	0	1	0	0	4	0	2	13	0	0	1	0	2	4	5	3	1	1	7	2	0	0	0	1	1	6	0	9	2	3	2	3	8	1
Neisseria_16	Bacteria	Proteobacteria	Betaproteobacteria	Neisseriales	Neisseriaceae	Neisseria	subflava	HOT_476	Neisseria subflava	0.006	0	1	0	0	0	0	0	0	0	0	0	0	0	0	0	0	0	29	24	153	16	0	0	0	0	0	0	0	0	0	1	0	0	0	0	0	0	0	0
Neisseria_02	Bacteria	Proteobacteria	Betaproteobacteria	Neisseriales	Neisseriaceae	Neisseria	-	HOT_015;HOT_609;HOT_682	Neisseria sp.;Neisseria flava;Neisseria mucosa	0	25	93	83	6	5	0	111	26	194	0	0	2	8	1	0	3	0	0	11	9	17	94	69	165	1	3	2	12	98	1	8	22	126	48	149	45	171	31	72
Neisseria_19	Bacteria	Proteobacteria	Betaproteobacteria	Neisseriales	Neisseriaceae	Neisseria	-	HOT_015;HOT_609;HOT_682	Neisseria sp.;Neisseria flava;Neisseria mucosa	0.006	2	6	6	2	0	0	14	2	17	0	0	0	1	0	0	0	0	0	1	3	3	4	8	11	0	0	0	1	9	0	0	2	6	7	6	1	10	2	6
Neisseria_03	Bacteria	Proteobacteria	Betaproteobacteria	Neisseriales	Neisseriaceae	Neisseria	pharyngis	HOT_729	Neisseria pharyngis	0	0	0	0	0	0	0	0	0	0	0	0	0	0	0	0	0	0	0	0	0	0	0	0	1	0	0	0	0	0	0	0	0	68	40	18	4	151	1	19
Neisseria_14	Bacteria	Proteobacteria	Betaproteobacteria	Neisseriales	Neisseriaceae	Neisseria	pharyngis	HOT_729	Neisseria pharyngis	0.003	0	0	0	0	0	0	0	0	0	0	0	0	0	0	0	0	0	0	0	0	0	0	0	0	0	0	0	0	0	0	0	0	0	0	0	0	0	0	0
Corynebacterium_14	Bacteria	Actinobacteria	Actinobacteria	Actinomycetales	Corynebacteriaceae	Corynebacterium	matruchotii	HOT_666	Corynebacterium matruchotii	0.006	1	0	0	0	0	0	0	0	4	7	0	5	5	3	2	3	16	0	3	2	4	4	18	8	4	3	0	1	11	1	1	0	13	8	11	18	8	4	10
Corynebacterium_15	Bacteria	Actinobacteria	Actinobacteria	Actinomycetales	Corynebacteriaceae	Corynebacterium	matruchotii	HOT_666	Corynebacterium matruchotii	0.006	0	0	0	0	0	0	0	0	9	11	2	5	1	1	4	7	14	8	0	2	0	8	13	2	0	3	1	1	1	1	0	13	6	14	1	7	10	10	3
Corynebacterium_20	Bacteria	Actinobacteria	Actinobacteria	Actinomycetales	Corynebacteriaceae	Corynebacterium	matruchotii	HOT_666	Corynebacterium matruchotii	0.009	0	0	0	0	0	0	0	0	0	0	0	0	0	0	1	2	24	0	0	0	1	105	27	8	0	26	0	1	4	0	0	0	0	0	0	1	0	0	0
Corynebacterium_12	Bacteria	Actinobacteria	Actinobacteria	Actinomycetales	Corynebacteriaceae	Corynebacterium	matruchotii	HOT_666	Corynebacterium matruchotii	0.006	0	0	0	0	0	0	0	0	0	0	0	0	0	0	0	0	0	0	0	0	0	0	0	0	0	0	0	0	1	0	0	0	0	0	0	0	2	0	1
Actinomyces_23	Bacteria	Actinobacteria	Actinobacteria	Actinomycetales	Actinomycetaceae	Actinomyces	-	HOT_178;HOT_877	Actinomyces sp.;Actinomyces sp.	0	0	5	11	7	0	1	0	2	2	10	3	10	2	3	3	3	0	0	1	3	2	2	1	1	0	1	2	3	0	0	0	1	24	20	6	11	8	9	6
Actinomyces_13	Bacteria	Actinobacteria	Actinobacteria	Actinomycetales	Actinomycetaceae	Actinomyces	georgiae	HOT_617	Actinomyces georgiae	0	0	0	0	0	0	0	0	0	1	0	0	0	0	0	0	0	1	1	2	2	0	0	1	1	2	0	0	0	0	1	0	5	0	0	0	0	0	0	0
Leptotrichia_04	Bacteria	Fusobacteria	Fusobacteria	Fusobacteriales	Leptotrichiaceae	Leptotrichia	hofstadii	HOT_224	Leptotrichia hofstadii	0	2	22	17	10	6	8	13	31	16	12	27	29	0	0	0	0	17	57	56	27	10	11	7	32	0	6	0	2	3	1	0	6	24	15	1	6	4	18	9
Leptotrichia_23	Bacteria	Fusobacteria	Fusobacteria	Fusobacteriales	Leptotrichiaceae	Leptotrichia	hofstadii	HOT_224	Leptotrichia hofstadii	0.003	0	11	14	4	2	2	4	11	3	2	0	2	2	0	0	0	0	9	20	5	0	3	1	1	0	3	0	0	0	3	0	4	0	1	0	0	0	1	1
Leptotrichia_03	Bacteria	Fusobacteria	Fusobacteria	Fusobacteriales	Leptotrichiaceae	Leptotrichia	buccalis	HOT_563	Leptotrichia buccalis	0.006	6	21	132	41	15	42	4	8	1	2	0	0	0	0	0	0	0	0	0	11	3	1	1	0	7	1	0	3	1	2	1	1	15	69	28	34	10	37	34
Leptotrichia_22	Bacteria	Fusobacteria	Fusobacteria	Fusobacteriales	Leptotrichiaceae	Leptotrichia	buccalis	HOT_563	Leptotrichia buccalis	0.009	4	12	24	16	4	8	0	3	0	1	0	1	0	0	0	0	0	0	1	2	1	0	0	0	1	0	1	0	0	0	0	0	1	4	4	12	0	1	7
Leptotrichia_17	Bacteria	Fusobacteria	Fusobacteria	Fusobacteriales	Leptotrichiaceae	Leptotrichia	buccalis	HOT_563	Leptotrichia buccalis	0.006	18	10	59	12	36	9	6	1	0	0	0	0	0	0	0	0	0	0	0	0	0	0	0	0	0	0	0	0	0	0	0	0	0	1	0	0	0	1	0
Leptotrichia_24	Bacteria	Fusobacteria	Fusobacteria	Fusobacteriales	Leptotrichiaceae	Leptotrichia	buccalis	HOT_563	Leptotrichia buccalis	0.009	21	11	35	8	6	3	3	0	0	0	0	0	0	0	0	0	0	0	0	1	0	0	0	0	0	0	0	0	0	0	0	0	0	0	0	0	0	0	0
Rothia_04	Bacteria	Actinobacteria	Actinobacteria	Actinomycetales	Micrococcaceae	Rothia	dentocariosa	HOT_587	Rothia dentocariosa	0.003	0	0	0	0	1	2	0	2	53	26	4	13	20	2	12	10	11	45	6	34	44	28	77	50	24	80	11	15	39	16	21	32	4	3	1	4	8	1	6
Rothia_08	Bacteria	Actinobacteria	Actinobacteria	Actinomycetales	Micrococcaceae	Rothia	dentocariosa	HOT_587	Rothia dentocariosa	0.006	0	0	0	0	0	0	0	3	11	9	0	2	4	3	1	3	3	7	5	11	14	4	19	11	13	27	2	8	10	1	12	12	0	1	0	1	0	0	0
Haemophilus_02	Bacteria	Proteobacteria	Gammaproteobacteria	Pasteurellales	Pasteurellaceae	Haemophilus	parainfluenzae	HOT_718	Haemophilus parainfluenzae	0.003	0	0	5	0	0	0	0	0	45	1	9	8	56	17	35	33	17	0	5	3	18	5	5	54	0	0	0	0	0	0	0	1	0	0	1	3	15	1	1
Haemophilus_05	Bacteria	Proteobacteria	Gammaproteobacteria	Pasteurellales	Pasteurellaceae	Haemophilus	parainfluenzae	HOT_718	Haemophilus parainfluenzae	0.006	0	0	4	1	0	0	0	2	0	1	1	0	0	0	0	0	0	0	0	11	1	0	0	1	0	0	0	0	1	0	1	0	6	6	1	1	3	0	10
Streptococcus_03	Bacteria	Firmicutes	Bacilli	Lactobacillales	Streptococcaceae	Streptococcus	-	HOT_056;HOT_622	Streptococcus sp.;Streptococcus gordonii	0	21	18	12	21	13	8	182	53	157	75	92	106	356	18	488	224	5	1	0	5	58	0	0	3	3	19	15	11	12	35	98	2	46	20	16	12	52	31	62
Streptococcus_15	Bacteria	Firmicutes	Bacilli	Lactobacillales	Streptococcaceae	Streptococcus	-	HOT_056;HOT_622	Streptococcus sp.;Streptococcus gordonii	0.003	2	0	3	12	8	1	5	0	2	1	0	0	17	0	14	14	2	0	0	0	4	0	1	0	3	15	0	4	6	0	1	1	1	0	2	0	4	0	0
Streptococcus_12	Bacteria	Firmicutes	Bacilli	Lactobacillales	Streptococcaceae	Streptococcus	-	HOT_069;HOT_578;HOT_767	Streptococcus sp.;Streptococcus cristatus;Streptococcus sinensis	0.003	0	0	17	23	17	1	3	3	1	1	0	2	3	5	0	0	3	0	8	2	1	1	28	29	6	12	0	0	19	0	0	1	1	0	1	7	2	0	0
Streptococcus_20	Bacteria	Firmicutes	Bacilli	Lactobacillales	Streptococcaceae	Streptococcus	oligofermentans	HOT_886	Streptococcus oligofermentans	0	0	1	3	8	7	11	8	26	0	0	0	0	0	0	2	0	0	0	0	0	0	0	0	0	0	0	0	0	0	0	0	0	0	5	3	0	4	0	0
Streptococcus_04	Bacteria	Firmicutes	Bacilli	Lactobacillales	Streptococcaceae	Streptococcus	-	HOT_069;HOT_578;HOT_767	Streptococcus sp.;Streptococcus cristatus;Streptococcus sinensis	0	28	26	18	35	35	33	56	85	27	62	59	93	35	36	53	37	1	51	177	51	34	23	38	139	2	14	11	0	41	28	5	13	172	146	43	45	28	51	58
Streptococcus_19	Bacteria	Firmicutes	Bacilli	Lactobacillales	Streptococcaceae	Streptococcus	-	HOT_057;HOT_065;HOT_066;HOT_067;HOT_073;HOT_073;HOT_411;HOT_411;HOT_411;HOT_721	Streptococcus sp.;Streptococcus sp.;Streptococcus sp.;Streptococcus sp.;Streptococcus australis;Streptococcus australis;Streptococcus parasanguinis_II;Streptococcus parasanguinis_II;Streptococcus parasanguinis_II;Streptococcus parasanguinis_I	0	0	0	0	1	0	0	0	0	0	0	0	0	1	0	0	1	0	1	4	3	10	0	1	7	0	0	0	0	1	0	0	5	5	0	0	0	1	0	2
Veillonella_01	Bacteria	Firmicutes	Clostridia	Clostridiales	Veillonellaceae	Veillonella	dispar	HOT_160	Veillonella dispar	0	18	17	28	69	27	5	118	10	60	25	148	95	254	171	431	113	17	8	33	8	32	10	16	70	12	41	66	48	5	52	161	25	239	137	62	97	110	110	78
Veillonella_11	Bacteria	Firmicutes	Clostridia	Clostridiales	Veillonellaceae	Veillonella	dispar	HOT_160	Veillonella dispar	0.003	0	0	0	0	0	0	0	0	0	0	0	0	0	0	0	0	0	0	0	0	0	0	0	0	0	0	0	0	0	0	0	0	1	0	0	0	0	0	0
Neisseria_01	Bacteria	Proteobacteria	Betaproteobacteria	Neisseriales	Neisseriaceae	Neisseria	subflava	HOT_476	Neisseria subflava	0	252	228	615	344	145	23	12	83	5	0	0	0	0	0	0	0	1	2	2	2	7	5	0	0	1	0	0	0	50	0	0	2	15	143	68	24	82	1	38
Neisseria_18	Bacteria	Proteobacteria	Betaproteobacteria	Neisseriales	Neisseriaceae	Neisseria	subflava	HOT_476	Neisseria subflava	0.003	0	0	9	5	2	0	0	0	0	0	0	0	0	0	0	0	0	0	0	0	0	4	0	0	0	0	0	0	0	0	0	0	0	1	1	0	2	0	0
Neisseria_24	Bacteria	Proteobacteria	Betaproteobacteria	Neisseriales	Neisseriaceae	Neisseria	subflava	HOT_476	Neisseria subflava	0.003	2	1	49	31	10	0	0	1	0	0	0	0	0	0	0	0	0	0	0	0	0	0	0	0	0	0	0	0	1	0	0	0	0	0	0	0	0	0	0
Neisseria_21	Bacteria	Proteobacteria	Betaproteobacteria	Neisseriales	Neisseriaceae	Neisseria	subflava	HOT_476	Neisseria subflava	0.006	11	12	46	21	12	4	0	3	0	0	0	0	0	0	0	0	0	0	0	0	0	0	0	0	0	0	0	0	1	0	0	0	1	3	1	1	2	0	0
Neisseria_23	Bacteria	Proteobacteria	Betaproteobacteria	Neisseriales	Neisseriaceae	Neisseria	subflava	HOT_476	Neisseria subflava	0.003	12	10	21	15	7	2	0	6	0	0	0	0	0	0	0	0	0	0	0	0	0	0	0	0	0	0	1	0	7	0	0	0	0	1	0	0	0	0	2
Neisseria_08	Bacteria	Proteobacteria	Betaproteobacteria	Neisseriales	Neisseriaceae	Neisseria	subflava	HOT_476	Neisseria subflava	0.003	0	0	1	0	0	0	0	0	0	0	0	0	0	0	1	0	138	8	70	218	31	420	51	43	0	0	0	1	23	0	0	0	0	1	0	0	0	0	0
Neisseria_22	Bacteria	Proteobacteria	Betaproteobacteria	Neisseriales	Neisseriaceae	Neisseria	subflava	HOT_476	Neisseria subflava	0.009	0	0	0	0	0	0	0	0	0	0	0	0	0	0	0	0	12	0	0	0	0	118	2	1	0	0	0	0	0	0	0	0	0	0	0	0	0	0	0
Corynebacterium_01	Bacteria	Actinobacteria	Actinobacteria	Actinomycetales	Corynebacteriaceae	Corynebacterium	matruchotii	HOT_666	Corynebacterium matruchotii	0.003	17	22	5	6	8	10	5	5	432	413	92	393	167	116	228	289	576	203	259	281	286	537	504	442	97	50	24	46	321	78	11	132	735	657	271	563	342	319	623
Corynebacterium_19	Bacteria	Actinobacteria	Actinobacteria	Actinomycetales	Corynebacteriaceae	Corynebacterium	matruchotii	HOT_666	Corynebacterium matruchotii	0.006	1	0	0	1	0	0	0	0	0	1	0	0	0	0	0	0	64	0	1	2	3	12	42	11	5	1	1	5	18	1	1	3	0	0	0	0	0	0	0
Corynebacterium_22	Bacteria	Actinobacteria	Actinobacteria	Actinomycetales	Corynebacteriaceae	Corynebacterium	matruchotii	HOT_666	Corynebacterium matruchotii	0.006	1	0	0	0	0	0	0	0	6	4	0	3	5	0	1	1	3	1	0	3	1	4	5	5	2	0	0	0	2	0	0	1	11	9	4	12	7	3	4
Rothia_01	Bacteria	Actinobacteria	Actinobacteria	Actinomycetales	Micrococcaceae	Rothia	dentocariosa	HOT_587	Rothia dentocariosa	0	4	7	0	2	4	4	1	41	450	275	51	126	145	45	118	125	120	624	79	299	449	351	622	569	245	606	51	124	429	106	287	279	119	73	52	45	126	33	143
Rothia_12	Bacteria	Actinobacteria	Actinobacteria	Actinomycetales	Micrococcaceae	Rothia	dentocariosa	HOT_587	Rothia dentocariosa	0.003	0	0	0	0	1	0	0	0	3	2	0	2	2	0	0	1	0	0	0	2	3	3	3	5	3	8	0	0	5	0	2	7	4	2	2	1	1	0	2
Rothia_09	Bacteria	Actinobacteria	Actinobacteria	Actinomycetales	Micrococcaceae	Rothia	dentocariosa	HOT_587	Rothia dentocariosa	0.003	0	0	0	0	1	0	0	1	2	0	0	1	0	0	0	1	7	0	0	0	10	8	36	9	12	55	0	7	23	0	0	2	0	0	0	0	0	0	0
Rothia_14	Bacteria	Actinobacteria	Actinobacteria	Actinomycetales	Micrococcaceae	Rothia	dentocariosa	HOT_587	Rothia dentocariosa	0.003	0	0	0	0	1	0	0	0	1	0	0	0	0	0	0	0	1	0	0	3	1	2	7	6	5	1	0	0	5	1	1	0	2	1	0	3	1	0	1
Rothia_13	Bacteria	Actinobacteria	Actinobacteria	Actinomycetales	Micrococcaceae	Rothia	dentocariosa	HOT_587	Rothia dentocariosa	0.003	0	0	0	0	0	0	0	0	0	2	0	1	0	0	0	0	0	2	2	1	4	1	1	1	1	3	1	1	2	0	5	1	2	0	0	2	0	1	1
Streptococcus_21	Bacteria	Firmicutes	Bacilli	Lactobacillales	Streptococcaceae	Streptococcus	-	HOT_058;HOT_058;HOT_058;HOT_064;HOT_064;HOT_070;HOT_070;HOT_071;HOT_071;HOT_398;HOT_398;HOT_677;HOT_707	Streptococcus sp.;Streptococcus sp.;Streptococcus sp.;Streptococcus sp.;Streptococcus sp.;Streptococcus sp.;Streptococcus sp.;Streptococcus sp.;Streptococcus sp.;Streptococcus mitis_bv_2;Streptococcus mitis_bv_2;Streptococcus mitis;Streptococcus oralis	0.003	0	2	5	4	0	0	35	11	0	0	0	0	0	0	0	0	0	0	0	1	0	0	0	0	2	0	0	5	3	0	6	1	0	0	0	0	0	0	0
Streptococcus_02	Bacteria	Firmicutes	Bacilli	Lactobacillales	Streptococcaceae	Streptococcus	-	HOT_058;HOT_058;HOT_058;HOT_064;HOT_064;HOT_070;HOT_070;HOT_071;HOT_071;HOT_398;HOT_398;HOT_677;HOT_707	Streptococcus sp.;Streptococcus sp.;Streptococcus sp.;Streptococcus sp.;Streptococcus sp.;Streptococcus sp.;Streptococcus sp.;Streptococcus sp.;Streptococcus sp.;Streptococcus mitis_bv_2;Streptococcus mitis_bv_2;Streptococcus mitis;Streptococcus oralis	0	82	183	106	85	93	74	37	168	71	35	38	46	230	77	158	250	35	26	116	128	117	21	53	192	36	30	91	55	33	84	108	61	185	256	68	307	146	69	79
Streptococcus_01	Bacteria	Firmicutes	Bacilli	Lactobacillales	Streptococcaceae	Streptococcus	sanguinis	HOT_758	Streptococcus sanguinis	0	62	50	37	31	13	21	173	42	124	27	11	70	159	46	162	115	48	16	68	35	54	13	72	212	3	13	5	3	66	8	69	17	98	54	49	46	104	27	39
Streptococcus_17	Bacteria	Firmicutes	Bacilli	Lactobacillales	Streptococcaceae	Streptococcus	sanguinis	HOT_758	Streptococcus sanguinis	0.003	2	2	1	0	1	1	10	0	5	0	1	2	10	0	6	4	8	1	1	3	1	8	9	14	0	2	2	0	1	1	2	1	0	0	1	0	2	0	0
[truncated: 25 more columns]

## Sheet: relative-abundance_matrix
OLIGOTYPE	DOMAIN	PHYLUM	CLASS	ORDER	FAMILY	GENUS	SPECIES	HOT_ID	HOMD.SPECIES	DISTANCE	MEAN_ABUNDANCE	A1	A2	A3	A4	A5	A6	A7	A8	B1	B2	B3	B4	B5	B6	B7	B8	D1	D2	D3	D4	D5	D6	D7	D8	E1	E2	E3	E4	E5	E6	E7	E8	H1	H2	H3	H4	H5	H6
Abiotrophia_01	Bacteria	Firmicutes	Bacilli	Lactobacillales	Aerococcaceae	Abiotrophia	defectiva	HOT_389;HOT_389	Abiotrophia defectiva;Abiotrophia defectiva	0	0.32	0	0	0	0	0	0	0	0	0	0	0	0	0	0	0	0	0	0	0.0816327	0	0	0	0	0	0	0	0	0.0297708	0.69298	0	0	0	2.43706	0.677479	1.37741	0.436808	2.00614	0.300933
Actinobaculum_01	Bacteria	Actinobacteria	Actinobacteria	Actinomycetales	Actinomycetaceae	Actinobaculum	sp.	HOT_183;HOT_183	Actinobaculum sp.;Actinobaculum sp.	0	0.42	0.520587	0.255232	0.667476	0.350175	0.558659	1.16435	2.07179	0.8916	3.44754	1.4798	0.133958	0.345423	0.148075	2.6149	0.671432	1.67847	2.17654	0.916522	0.190476	0.340208	0.20339	0.0449438	0.302024	0.52825	0.856793	1.53436	0.483871	0.565645	0.421814	0.0996016	0.0272405	0.533333	0.040282	0	0	0.0291206	0.0236016	0.0601866
Actinobaculum_02	Bacteria	Actinobacteria	Actinobacteria	Actinomycetales	Actinomycetaceae	Actinobaculum	sp.	HOT_183;HOT_183	Actinobaculum sp.;Actinobaculum sp.	0.003	0.12	0.141978	0.204186	0	0	0	1.03	1.2768	0.656969	1.17773	0.882186	0.0334896	0.374208	0.0740375	0.515055	0.0433182	0.314713	0	0.371563	0.0272109	0.0637891	0.237288	0	0	0	0	0	0.282258	0	0	0.166003	0.0272405	0	0	0	0	0	0	0
Actinomyces_01	Bacteria	Actinobacteria	Actinobacteria	Actinomycetales	Actinomycetaceae	Actinomyces	-	HOT_171;HOT_176;HOT_177;HOT_893	Actinomyces sp.;Actinomyces naeslundii;Actinomyces sp.;Actinomyces oris	0	3.51	5.22953	3.93058	1.03155	2.12606	1.09303	3.20197	3.75813	2.25246	4.04711	2.93113	1.64099	4.57686	4.88648	5.30903	5.17652	5.90087	5.23982	1.33763	0.353741	1.1482	3.01695	6.85393	7.45998	2.68718	0.703794	1.76785	1.45161	3.3641	3.01296	1.06242	1.74339	3.63333	1.40987	0.533771	0.275482	0.757135	1.08567	1.47457
Actinomyces_02	Bacteria	Actinobacteria	Actinobacteria	Actinomycetales	Actinomycetaceae	Actinomyces	sp.	HOT_448	Actinomyces sp.	0.003	0.76	0.520587	0.0510465	0.101133	0.275138	0.53437	0.380654	0.529993	1.05584	1.04925	1.10985	0.971199	1.26655	0.444225	2.2187	1.71107	0.917912	8.70617	0.520188	0.0272109	0	0.169492	0.269663	0.151012	0.114837	0.183599	0.0667111	0.201613	0.119083	0.271166	0	0	0.0666667	0.020141	0	0	0.0873617	0.0944064	0.150466
Actinomyces_03	Bacteria	Actinobacteria	Actinobacteria	Actinomycetales	Actinomycetaceae	Actinomyces	-	HOT_171;HOT_176;HOT_177;HOT_893	Actinomyces sp.;Actinomyces naeslundii;Actinomyces sp.;Actinomyces oris	0.003	0.54	1.13583	1.02093	0.101133	0.0250125	0	3.02284	1.85497	1.40779	1.67024	1.19522	0.602813	1.98618	1.53011	1.58479	0.996318	1.54734	0	1.21377	0.0816327	0.70168	1.08475	0	0.211416	0.0229674	0	0	0.806452	0.0297708	0.0301296	0.531208	0.626532	0	0.040282	0.0410593	0	0.0291206	0	0.0902799
Actinomyces_04	Bacteria	Actinobacteria	Actinobacteria	Actinomycetales	Actinomycetaceae	Actinomyces	sp.	HOT_848	Actinomyces sp.	0	0.54	0.0709891	0.484941	0.161812	0.0750375	0.194316	0.918047	0.626355	0.8916	0.342612	0.59761	0.200938	0.518135	0.370188	1.10935	0.693091	0.498295	2.09593	4.63215	0.870748	0.637891	1.55932	2.74157	2.23497	0.459348	0.122399	0.333556	0	0.178625	0.271166	0.0332005	0	0.4	0.120846	0.0205297	0	0	0.0472032	0.0601866
Actinomyces_05	Bacteria	Actinobacteria	Actinobacteria	Actinomycetales	Actinomycetaceae	Actinomyces	massiliensis	HOT_852	Actinomyces massiliensis	0	0.43	0.0709891	0.561511	0.161812	0.10005	0.0242895	0.15674	0.264996	0.656969	0.385439	2.70347	0.401875	1.12263	0.740375	0.950872	0.411523	0.708104	0	0.0247709	0	0.021263	0	0	0.151012	0.252641	1.22399	0.867245	0.16129	0.476332	1.38596	0.531208	0.326886	0.5	0.382679	0.369534	0.241047	0.757135	0.472032	0.331026
Actinomyces_06	Bacteria	Actinobacteria	Actinobacteria	Actinomycetales	Actinomycetaceae	Actinomyces	-	HOT_170;HOT_171	Actinomyces sp.;Actinomyces sp.	0	0.4	0	0.280755	0.0809061	0.175088	0.0242895	0.268697	0.0481812	0.774284	0.0856531	0.512237	0.0669792	0.54692	0.419546	0.198098	0.23825	0.367165	1.33011	0.644043	0.217687	0.0637891	0.474576	0.0449438	0.543642	0.413413	1.28519	0.233489	0.16129	0.476332	0.903887	0.265604	0.190684	0.3	1.32931	0.656949	0.585399	0.844496	0.472032	0.782426
Actinomyces_07	Bacteria	Actinobacteria	Actinobacteria	Actinomycetales	Actinomycetaceae	Actinomyces	-	HOT_170;HOT_171;HOT_171;HOT_176;HOT_176;HOT_177;HOT_849;HOT_893	Actinomyces sp.;Actinomyces sp.;Actinomyces sp.;Actinomyces naeslundii;Actinomyces naeslundii;Actinomyces sp.;Actinomyces johnsonii;Actinomyces oris	0.003	0.37	0.0473261	0.0255232	0.0202265	0	0.0242895	0.111957	0.120453	0	0.0428266	0.0853728	0.0334896	0.115141	0.0246792	0.435816	0.259909	0.262261	1.97501	0.56973	0.707483	0.574102	1.32203	0.314607	1.51012	0.711989	0.214198	0.200133	0.282258	0.267937	0.241036	0.265604	0.0272405	0.966667	0.584089	0.205297	0.0688705	0.436808	0.401227	0.481493
Actinomyces_08	Bacteria	Actinobacteria	Actinobacteria	Actinomycetales	Actinomycetaceae	Actinomyces	sp.	HOT_848	Actinomyces sp.	0.03	0.34	0	0	0	0	0	0	0	0	0	0	0	0	0	0	0	0	0	0	0	0	0	0	0	0	0	0.100067	0	0.0595415	0.421814	0.0664011	0	0.1	2.88016	0.369534	0.998623	5.88235	0.849658	5.50707
Actinomyces_09	Bacteria	Actinobacteria	Actinobacteria	Actinomycetales	Actinomycetaceae	Actinomyces	-	HOT_170;HOT_171;HOT_171;HOT_176;HOT_177;HOT_893	Actinomyces sp.;Actinomyces sp.;Actinomyces sp.;Actinomyces naeslundii;Actinomyces sp.;Actinomyces oris	0.003	0.32	0.875532	1.14855	0.444984	0.675338	0.267185	0.985222	0.578174	0.563116	0.0856531	0.0284576	0	0.287853	0.493583	0.435816	0.368204	0.288487	0	0.148625	0.163265	0	0.0338983	0.11236	0.120809	0.114837	1.71359	1.96798	1.08871	0.893123	1.89816	0.199203	0.299646	0.466667	0.020141	0	0	0.0291206	0.0236016	0
Actinomyces_10	Bacteria	Actinobacteria	Actinobacteria	Actinomycetales	Actinomycetaceae	Actinomyces	-	HOT_171;HOT_176;HOT_177;HOT_893	Actinomyces sp.;Actinomyces naeslundii;Actinomyces sp.;Actinomyces oris	0.003	0.21	0.023663	0.0255232	0	0	0	0.0447828	0.0481812	0.0234632	0.0428266	0	0.0334896	0	0.0246792	0.0396197	0.0649773	0.0524521	0.0806127	0.0743126	0	0.021263	0.0338983	0.134831	0	0.0229674	1.28519	2.56838	0.16129	0.446561	3.43477	0.464807	0.435849	0.766667	0.060423	0.0205297	0	0	0	0.0300933
Actinomyces_12	Bacteria	Actinobacteria	Actinobacteria	Actinomycetales	Actinomycetaceae	Actinomyces	johnsonii	HOT_849	Actinomyces johnsonii	0	0.15	0.189304	0.459418	0.303398	0.175088	0.825844	0.649351	0.794989	0.492726	0	0	0.0334896	0	0.0740375	0.118859	0.0216591	0.0262261	0.0403063	0.0495417	0.108844	0.021263	0.237288	0	0.362428	0.229674	0.305998	0.266845	0.362903	0.208395	0.210907	0.464807	0.272405	0.433333	0.040282	0	0	0.0873617	0.0944064	0.0902799
Actinomyces_11	Bacteria	Actinobacteria	Actinobacteria	Actinomycetales	Actinomycetaceae	Actinomyces	sp.	HOT_848	Actinomyces sp.	0.003	0.15	0	0.0510465	0	0	0	0.403045	0.361359	0.234632	0.214133	0.313034	0.100469	0.259067	0.0493583	0.356577	0.0433182	0.0262261	0	3.96334	0.190476	0.871784	0.847458	0	0	0	0	0	0.0403226	0	0	0.0332005	0	0	0	0	0	0	0	0.0300933
Actinomyces_13	Bacteria	Actinobacteria	Actinobacteria	Actinomycetales	Actinomycetaceae	Actinomyces	georgiae	HOT_617	Actinomyces georgiae	0	0.14	0	0	0	0	0	0	0	0	0.0214133	0	0	0	0	0	0	0	0.0403063	0.0247709	0.0544218	0.042526	0	0	0.0302024	0.0229674	0.0611995	0	0	0	0	0.0332005	0	0.166667	0	0	0	0	0	0
Actinomyces_14	Bacteria	Actinobacteria	Actinobacteria	Actinomycetales	Actinomycetaceae	Actinomyces	sp.	HOT_448	Actinomyces sp.	0.006	0.12	0.0709891	0.0255232	0	0	0	0.447828	0.578174	0.234632	0.492505	0.996016	0.368386	0.54692	0.0740375	0.237718	0.151614	0.157356	0	0.29725	0.0544218	0.021263	0.101695	0	0	0	0	0	0.483871	0	0	0	0	0	0	0	0	0	0	0
Actinomyces_17	Bacteria	Actinobacteria	Actinobacteria	Actinomycetales	Actinomycetaceae	Actinomyces	-	HOT_171;HOT_176;HOT_177;HOT_893	Actinomyces sp.;Actinomyces naeslundii;Actinomyces sp.;Actinomyces oris	0.006	0.11	0.354946	0.306279	0.0404531	0.125063	0.0242895	0.0895656	0.0963623	0.211168	0.149893	0.0853728	0	0.0863558	0.0987167	0.198098	0.259909	0.262261	0.201532	0.0990835	0.0272109	0.021263	0.0677966	0.134831	0.0906071	0.137804	0.152999	0.0667111	0.120968	0.0297708	0.210907	0.132802	0.108962	0.3	0.060423	0	0	0	0	0
Actinomyces_16	Bacteria	Actinobacteria	Actinobacteria	Actinomycetales	Actinomycetaceae	Actinomyces	dentalis	HOT_888	Actinomyces dentalis	0	0.11	0.0946522	0.255232	0.0404531	0.050025	0	0.0895656	0	0.398874	0	0.0853728	0.0334896	0.201497	0.0246792	0	0	0	0.0806127	0.0743126	0.517007	0.042526	0.0338983	0.0449438	0.0302024	0	0.458996	0.200133	0.403226	0.0595415	0.180777	0.59761	0.108962	0.3	0.181269	0.164237	0.103306	0.611532	0.0708048	0.662052
Actinomyces_15	Bacteria	Actinobacteria	Actinobacteria	Actinomycetales	Actinomycetaceae	Actinomyces	sp.	HOT_180;HOT_180;HOT_180;HOT_701	Actinomyces sp.;Actinomyces sp.;Actinomyces sp.;Actinomyces odontolyticus	0	0.11	0	0	0	0.0250125	0	0	0.120453	0.0469263	0	0.0284576	0.0334896	0.0287853	0.123396	0	0.151614	0.0786782	0.161225	0	0.380952	0.0850521	0.338983	0	0	0	0.152999	0.166778	0.887097	0.863352	0.180777	0.166003	0.653773	0.333333	0.060423	0.0410593	0.103306	0	0.0236016	0.0300933
Actinomyces_20	Bacteria	Actinobacteria	Actinobacteria	Actinomycetales	Actinomycetaceae	Actinomyces	sp.	HOT_448	Actinomyces sp.	0.006	0.09	0	0	0	0	0	0.0223914	0.0722717	0.140779	0.171306	0.0853728	0.0334896	0.0575705	0.123396	0.0792393	0.0866363	0.0524521	0.967352	0	0	0	0.0338983	0	0	0	0	0	0	0	0.0602591	0	0	0	0.020141	0	0	0	0	0.0601866
Actinomyces_19	Bacteria	Actinobacteria	Actinobacteria	Actinomycetales	Actinomycetaceae	Actinomyces	-	HOT_171;HOT_176;HOT_177;HOT_893	Actinomyces sp.;Actinomyces naeslundii;Actinomyces sp.;Actinomyces oris	0.003	0.09	0.141978	0.0255232	0.0606796	0.0250125	0	0.0671742	0.0240906	0.0234632	0	0.0569152	0	0.0575705	0.0987167	0.118859	0.0433182	0.157356	0.201532	0.0247709	0	0	0	0.134831	0.181214	0.0229674	0	0.0667111	0.0403226	0.0893123	0.0301296	0	0	0.0333333	0.140987	0.0410593	0.0344353	0	0.0944064	0.0300933
Actinomyces_18	Bacteria	Actinobacteria	Actinobacteria	Actinomycetales	Actinomycetaceae	Actinomyces	massiliensis	HOT_852	Actinomyces massiliensis	0.003	0.09	0.023663	0.127616	0	0	0	0.201523	0.216815	0.328484	0.235546	1.28059	0.0669792	0.805987	0.29615	0.198098	0.368204	0.157356	0	0.0495417	0	0.0850521	0.0338983	0	0	0	0.0917993	0	0.0806452	0	0	0.0332005	0	0	0.020141	0.061589	0	0.0291206	0	0.120373
Actinomyces_22	Bacteria	Actinobacteria	Actinobacteria	Actinomycetales	Actinomycetaceae	Actinomyces	-	HOT_171;HOT_176;HOT_177;HOT_893	Actinomyces sp.;Actinomyces naeslundii;Actinomyces sp.;Actinomyces oris	0.003	0.08	0	0	0	0	0	0.0447828	0.120453	0.0703895	0.171306	0	0.0669792	0.0575705	0.0246792	0.158479	0.216591	0.0786782	0.241838	0.0495417	0	0	0.0338983	0.359551	0	0.137804	0	0.100067	0	0.178625	0.0602591	0	0	0.133333	0	0	0.0688705	0	0.0236016	0
Actinomyces_21	Bacteria	Actinobacteria	Actinobacteria	Actinomycetales	Actinomycetaceae	Actinomyces	gerencseriae	HOT_618	Actinomyces gerencseriae	0.003	0.08	0	0.0510465	0	0	0.0971581	0	0.0963623	0.117316	0.0856531	0.0853728	0	0	0.0987167	0.0792393	0.0433182	0.104904	0.241838	0.0743126	0.0544218	0	0	0.0449438	0	0.413413	0.826193	0.266845	0.16129	0.0297708	0	0.0996016	0.0272405	0.0666667	0	0	0	0	0	0
Actinomyces_23	Bacteria	Actinobacteria	Actinobacteria	Actinomycetales	Actinomycetaceae	Actinomyces	-	HOT_178;HOT_877	Actinomyces sp.;Actinomyces sp.	0	0.08	0	0.127616	0.222492	0.175088	0	0.0223914	0	0.0469263	0.0428266	0.284576	0.100469	0.287853	0.0493583	0.118859	0.0649773	0.0786782	0	0	0.0272109	0.0637891	0.0677966	0.0449438	0.0302024	0.0229674	0	0.0333556	0.0806452	0.0893123	0	0	0	0.0333333	0.483384	0.410593	0.206612	0.320326	0.188813	0.27084
Actinomyces_24	Bacteria	Actinobacteria	Actinobacteria	Actinomycetales	Actinomycetaceae	Actinomyces	-	HOT_171;HOT_176;HOT_177;HOT_893	Actinomyces sp.;Actinomyces naeslundii;Actinomyces sp.;Actinomyces oris	0.003	0.07	0	0	0	0	0	0	0	0	0	0	0	0	0	0	0.129955	0.0524521	0	0	0	0	0	0.853933	0.0302024	0.114837	0.0305998	0	0	0	0	0	0	0.0333333	0.020141	0.0410593	0.0344353	0	0.0472032	0.0601866
Actinomyces_25	Bacteria	Actinobacteria	Actinobacteria	Actinomycetales	Actinomycetaceae	Actinomyces	-	HOT_170;HOT_171	Actinomyces sp.;Actinomyces sp.	0.003	0.06	0	0	0	0	0	0	0.0240906	0.422337	0.449679	0.284576	0	0.259067	0.0246792	0.0396197	0	0.13113	0	0.346792	0.0272109	0.106315	0.20339	0	0.0302024	0	0	0	0.322581	0	0	0.132802	0.136203	0	0	0.0205297	0	0	0	0.18056
Actinomyces_26	Bacteria	Actinobacteria	Actinobacteria	Actinomycetales	Actinomycetaceae	Actinomyces	-	HOT_170;HOT_171;HOT_171;HOT_176;HOT_177;HOT_893	Actinomyces sp.;Actinomyces sp.;Actinomyces sp.;Actinomyces naeslundii;Actinomyces sp.;Actinomyces oris	0.006	0.06	0.189304	0.331802	0	0	0	0.873265	0.578174	0.258095	0.0428266	0	0.0334896	0.172712	0.0246792	0.0792393	0.0433182	0.157356	0	0.0743126	0.0272109	0.042526	0.0338983	0	0	0	0	0	0.241935	0	0	0.0664011	0.108962	0	0	0	0	0	0	0
Actinomyces_27	Bacteria	Actinobacteria	Actinobacteria	Actinomycetales	Actinomycetaceae	Actinomyces	-	HOT_170;HOT_171;HOT_171;HOT_176;HOT_176;HOT_177;HOT_849;HOT_893	Actinomyces sp.;Actinomyces sp.;Actinomyces sp.;Actinomyces naeslundii;Actinomyces naeslundii;Actinomyces sp.;Actinomyces johnsonii;Actinomyces oris	0.006	0.05	0	0	0	0	0	0.0223914	0.0240906	0	0.0214133	0.0284576	0	0.0287853	0	0	0.0433182	0	0	0.594501	0.244898	0.403997	0.745763	0	0.120809	0	0	0	0.0403226	0	0	0.0996016	0	0	0	0.0205297	0	0	0	0.0300933
Aggregatibacter_01	Bacteria	Proteobacteria	Gammaproteobacteria	Pasteurellales	Pasteurellaceae	Aggregatibacter	sp.	HOT_458	Aggregatibacter sp.	0	0.66	1.01751	0.918836	3.33738	1.87594	1.11732	0.223914	0.0963623	0.422337	0	0.0284576	0	0	0.0246792	0	0	0	0.201532	0	0.707483	1.19073	0.0338983	1.01124	0.0302024	0.52825	0	0.0333556	0.0403226	0.38702	0.331425	0.0664011	0.0817216	0.233333	2.4572	3.44898	3.37466	1.80547	2.73779	0.932892
Aggregatibacter_02	Bacteria	Proteobacteria	Gammaproteobacteria	Pasteurellales	Pasteurellaceae	Aggregatibacter	segnis	HOT_762	Aggregatibacter segnis	0	0.14	0	0	0	0	0	0	0	0	0	0	0	0	0	0	0	0	0	0	0	0.106315	0	0	0	0.0459348	0	0	0	0	0	0	0	0	0	0	0	0	0.0236016	0
Aggregatibacter_03	Bacteria	Proteobacteria	Gammaproteobacteria	Pasteurellales	Pasteurellaceae	Aggregatibacter	sp.	HOT_458	Aggregatibacter sp.	0.003	0.1	0	0	0	0.050025	0	0	0.0240906	0	0.0428266	0.284576	0.803751	1.15141	0.123396	0.594295	0.281568	0.472069	0	0	0.0272109	0	0	0	0	0	0	0	0	0	0.0602591	0.0332005	0	0.166667	0.0805639	0.061589	0.344353	0.116482	0.118008	0.0902799
Aggregatibacter_04	Bacteria	Proteobacteria	Gammaproteobacteria	Pasteurellales	Pasteurellaceae	Aggregatibacter	sp.	HOT_898	Aggregatibacter sp.	0.012	0.07	0	0	0	0	0	0	0	0	0	0	0	0	0	0	0	0	0	0	0	0	0	0	0	0	0	0	0	0	0	0	0	0	0	0	0	0	0	0
Aggregatibacter_05	Bacteria	Proteobacteria	Gammaproteobacteria	Pasteurellales	Pasteurellaceae	Aggregatibacter	sp.	HOT_458	Aggregatibacter sp.	0.003	0.06	0.118315	0.280755	0	0.0250125	0.0971581	0.246305	0.0481812	0.187705	0	0	0	0	0	0	0	0	0	0.0247709	0.163265	1.12694	0	0	0	0	0	0	0.362903	0	0	0	0	0	0.100705	0.225826	0	0	0.0236016	0.0902799
Alloprevotella_02	Bacteria	Bacteroidetes	Bacteroides	Bacteroidales	Prevotellaceae	Alloprevotella	sp.	HOT_914	Alloprevotella sp.	0	0.12	0	0.0255232	0	0.050025	0	0	0.0722717	0.0703895	0	0	0	0	0	0	0	0.0524521	0	0	0.0272109	0.021263	0	0	0	0.0229674	0.214198	0.667111	0.282258	0.863352	0.271166	0.132802	0.108962	0.233333	0.181269	0.246356	0.103306	0.0582411	0.118008	0.0902799
Alloprevotella_01	Bacteria	Bacteroidetes	Bacteroides	Bacteroidales	Prevotellaceae	Alloprevotella	tannerae	HOT_466	Alloprevotella tannerae	0.006	0.12	0	0	0	0	0	0	0	0	0	0	0	0	0	0	0	0	0	0	0	0	0	0	0	0	0.397797	0.0333556	0.16129	1.69693	0.0903887	1.56042	1.47099	1.63333	0	0	0	0.0582411	0.0236016	0
Alloprevotella_03	Bacteria	Bacteroidetes	Bacteroides	Bacteroidales	Prevotellaceae	Alloprevotella	tannerae	HOT_466	Alloprevotella tannerae	0.006	0.11	0	0	0	0	0	0	0	0	0	0	0	0	0	0	0	0	0	0	0	0	0	0	0	0	0.458996	0.0333556	0.201613	2.26258	0.0301296	1.12882	0.953419	1.73333	0	0	0	0	0	0
Alloprevotella_04	Bacteria	Bacteroidetes	Bacteroides	Bacteroidales	Prevotellaceae	Alloprevotella	tannerae	HOT_466	Alloprevotella tannerae	0.003	0.1	0	0	0	0	0	0	0	0	0	0	0	0	0	0	0	0	0	0	0	0	0	0	0	0	0.428397	0.0333556	0.322581	1.36946	0.210907	1.02922	1.63443	1.26667	0	0	0	0	0	0
Alloprevotella_05	Bacteria	Bacteroidetes	Bacteroides	Bacteroidales	Prevotellaceae	Alloprevotella	tannerae	HOT_466	Alloprevotella tannerae	0.003	0.09	0	0	0	0	0	0	0.0240906	0	0	0	0	0	0	0	0	0	0	0	0	0	0	0	0	0	0.673195	0	0.16129	1.10152	0	1.22842	0.926178	1.53333	0	0	0	0	0	0
Anaeroglobus_01	Bacteria	Firmicutes	Clostridia	Clostridiales	Veillonellaceae	Anaeroglobus	geminatus	HOT_121	Anaeroglobus geminatus	0	0.13	0	0	0	0	0	0	0	0	0	0	0	0.201497	0	0	0	0.314713	0	0	0	0	0	0	0	0	0.489596	0.266845	0.0806452	0.208395	0.0301296	0.464807	0.354127	0	0.100705	0	0	0.145603	0	0
Bergeyella_01	Bacteria	Bacteroidetes	Flavobacteria	Flavobacteriales	Flavobacteriaceae	Bergeyella	sp.	HOT_907	Bergeyella sp.	0.015	0.11	0	0	1.09223	0.250125	0.194316	0.0895656	0	0.140779	0	0	0	0	0	0	0	0	0	0	0	0	0	0	0	0	0	0	0	0	0	0	0	0	0	0.184767	1.2741	0.0582411	0.165211	0
Campylobacter_01	Bacteria	Proteobacteria	Epsilonproteobacteria	Campylobacterales	Campylobacteraceae	Campylobacter	rectus	HOT_748;HOT_748;HOT_763	Campylobacter rectus;Campylobacter rectus;Campylobacter showae	0	0.18	0.615239	0.382848	0.323625	0.325163	0.364343	0.470219	0.0722717	0.0469263	0.149893	0.11383	0.0334896	0.0575705	0	0.158479	0.0216591	0	0.0403063	0.222938	0.190476	0.255156	0.0338983	0.382022	0.271821	0.0229674	0	0	0	0	0.0602591	0.0332005	0.0544811	0	0.140987	0.225826	0.206612	0.49505	0.188813	0.18056
Campylobacter_02	Bacteria	Proteobacteria	Epsilonproteobacteria	Campylobacterales	Campylobacteraceae	Campylobacter	gracilis	HOT_623	Campylobacter gracilis	0	0.18	0.0473261	0.433895	0.202265	0.4002	0.485791	0.15674	0.385449	0.51619	0.171306	0.455322	0.234427	0.316638	0.320829	0.396197	0.173273	0.104904	0.0806127	0.0495417	0	0	0	0	0	0.0918695	0.367197	0.233489	0.201613	0.0893123	0.150648	0.332005	0.245165	0.0666667	0.060423	0	0	0.145603	0.0944064	0.391213
Campylobacter_03	Bacteria	Proteobacteria	Epsilonproteobacteria	Campylobacterales	Campylobacteraceae	Campylobacter	gracilis	HOT_623	Campylobacter gracilis	0.003	0.07	0	0	0	0	0	0	0.0481812	0.0703895	0	0	0	0	0	0	0	0.104904	0	0	0	0.042526	0.0338983	0.0224719	0.0302024	0.0918695	0.489596	0.0667111	0.483871	0.327478	0.331425	0.365206	0.326886	1.1	0.100705	0.061589	0.0344353	0.0582411	0.0236016	0.0300933
Capnocytophaga_01	Bacteria	Bacteroidetes	Flavobacteria	Flavobacteriales	Flavobacteriaceae	Capnocytophaga	granulosa	HOT_325	Capnocytophaga granulosa	0	1.44	3.47847	5.51302	5.92638	7.4037	9.20573	5.77698	2.38497	2.06476	0.342612	1.50825	2.77964	1.15141	0.518263	0.950872	1.60277	1.67847	0.362757	1.13946	0.435374	1.82862	0.677966	0.247191	0.211416	0.711989	0.152999	0.0333556	0.0403226	0	0.180777	0.0664011	0.0544811	0.566667	1.97382	4.14699	1.10193	2.24228	1.39249	2.94914
Capnocytophaga_02	Bacteria	Bacteroidetes	Flavobacteria	Flavobacteriales	Flavobacteriaceae	Capnocytophaga	gingivalis	HOT_337	Capnocytophaga gingivalis	0.003	1.15	0.78088	2.06738	0.505663	0.950475	2.7933	0.492611	1.37316	0.469263	0.0428266	0	0.0334896	0.143926	0.567621	0.0396197	0.23825	0.209809	0.362757	0.247709	1.68707	1.10568	0.677966	5.32584	1.35911	1.26321	0.244798	0	0.16129	0.297708	0.783368	0.564409	0.108962	1.06667	0.745217	1.39602	3.5124	0.931858	2.9974	0.391213
Capnocytophaga_03	Bacteria	Bacteroidetes	Flavobacteria	Flavobacteriales	Flavobacteriaceae	Capnocytophaga	granulosa	HOT_325	Capnocytophaga granulosa	0	0.75	0.354946	0	0.0202265	0.0750375	0.218606	1.00761	0.144543	0.164242	0.428266	0.882186	3.04756	0.431779	0.740375	0.396197	0.909682	0.498295	0.0403063	0.148625	0.136054	0.255156	0.0338983	0.606742	0.151012	0.160772	0.0611995	0.0333556	0	0.0595415	2.19946	0.0996016	0.0272405	0	0.704935	1.06754	0.0688705	0.407688	0.236016	0.631959
Capnocytophaga_04	Bacteria	Bacteroidetes	Flavobacteria	Flavobacteriales	Flavobacteriaceae	Capnocytophaga	sp.	HOT_903	Capnocytophaga sp.	0.003	0.67	0.520587	1.14855	0.647249	0.875438	1.14161	1.36588	1.5418	2.13515	0	0	0	0	0	0	0	0	0	0	0	0	0	0	0	0	0	0	0	0	0	0	0	0	2.61833	0.862246	0.792011	1.25218	0.59004	1.7755
Capnocytophaga_05	Bacteria	Bacteroidetes	Flavobacteria	Flavobacteriales	Flavobacteriaceae	Capnocytophaga	sp.	HOT_903	Capnocytophaga sp.	0.003	0.59	0	0	0	0	0.0485791	0.0671742	0.0240906	0	2.29122	5.15083	8.74079	5.58434	4.7384	4.4374	4.39679	2.43902	0	0	0	0	0	0	0	0	0	0	0	0	0	0	0	0	0	0	0	0	0	0
Capnocytophaga_06	Bacteria	Bacteroidetes	Flavobacteria	Flavobacteriales	Flavobacteriaceae	Capnocytophaga	granulosa	HOT_325	Capnocytophaga granulosa	0.003	0.51	3.09986	1.19959	3.13511	2.15108	6.07238	2.88849	0.722717	1.14969	0.364026	0.739898	0	0.748417	1.03653	1.14897	0.173273	1.46866	0.0806127	0.0743126	0.435374	1.44589	0.40678	0	0	0.0689022	0.152999	0	0.0403226	0.0893123	0.0301296	0.0996016	0	0.0333333	0.181269	0.328475	0.103306	0.349447	0.0944064	0.0300933
Capnocytophaga_07	Bacteria	Bacteroidetes	Flavobacteria	Flavobacteriales	Flavobacteriaceae	Capnocytophaga	sputigena	HOT_775	Capnocytophaga sputigena	0.003	0.42	0.189304	1.63349	0.222492	0.2001	0.218606	0.0671742	1.08408	0	0	0	0	0	0	0	0	0	0.0806127	0	0.0816327	0	0.0338983	0.179775	0	0.344511	0	0	0	0	0.331425	0	0	0	0.302115	0.698009	1.99725	0.407688	1.06207	0.571772
Capnocytophaga_08	Bacteria	Bacteroidetes	Flavobacteria	Flavobacteriales	Flavobacteriaceae	Capnocytophaga	-	HOT_336;HOT_903	Capnocytophaga sp.;Capnocytophaga sp.	0.006	0.41	2.24799	2.70546	1.39563	2.65133	2.5504	4.85893	3.22814	4.80995	0	0	0	0	0	0	0	0	0.241838	0.693584	0.217687	0.170104	0.169492	0.0898876	0.151012	0.0229674	0	0	0	0	0	0	0	0	0	0	0	0	0	0
Capnocytophaga_09	Bacteria	Bacteroidetes	Flavobacteria	Flavobacteriales	Flavobacteriaceae	Capnocytophaga	sp.	HOT_326	Capnocytophaga sp.	0.018	0.37	0.0473261	0.178663	0.242718	0.4002	0	0.761308	0.120453	0.0938527	0	0	0	0.0287853	0	0	0	0	0	0.544959	0.897959	0.510313	0.338983	1.21348	0.392631	1.33211	0.673195	1.03402	0.725806	0.38702	0.843628	1.92563	0.408608	2.06667	0	0.225826	0.241047	0.0873617	0.330422	0.120373
Capnocytophaga_10	Bacteria	Bacteroidetes	Flavobacteria	Flavobacteriales	Flavobacteriaceae	Capnocytophaga	sp.	HOT_903	Capnocytophaga sp.	0.006	0.32	0	0	0	0	0.0242895	0	0	0	1.58458	2.10586	0.133958	3.45423	4.51629	4.6355	1.51614	2.25544	0	0	0	0	0	0	0	0	0	0	0	0	0	0	0	0	0	0	0	0	0	0
Capnocytophaga_11	Bacteria	Bacteroidetes	Flavobacteria	Flavobacteriales	Flavobacteriaceae	Capnocytophaga	gingivalis	HOT_337	Capnocytophaga gingivalis	0.006	0.27	0.875532	0.280755	0.303398	0.30015	1.48166	0.111957	0.337268	0.164242	0.0642398	0	0	0.0863558	0.542942	0.158479	0.0216591	0.183582	0.201532	0	0.816327	0.829258	0.610169	0.0674157	0.422833	0.160772	0.122399	0	0.362903	0.178625	0.301296	0.132802	0.108962	0.0666667	0.060423	0.102648	0.275482	0.0873617	0.188813	0
Capnocytophaga_12	Bacteria	Bacteroidetes	Flavobacteria	Flavobacteriales	Flavobacteriaceae	Capnocytophaga	leadbetteri	HOT_329;HOT_329;HOT_329	Capnocytophaga leadbetteri;Capnocytophaga leadbetteri;Capnocytophaga leadbetteri	0	0.24	1.30147	0.331802	1.45631	0.425213	0.947292	0.515002	0.337268	0.0703895	0	0	0.0669792	0.0287853	0.0740375	0.0396197	0.216591	0.209809	0	0.0743126	0.326531	1.1482	0	1.61798	0.151012	0.918695	0	0	0	0	0	0.0332005	0	0	0.020141	0.0205297	0.0688705	0.0582411	0.165211	0.120373
Capnocytophaga_13	Bacteria	Bacteroidetes	Flavobacteria	Flavobacteriales	Flavobacteriaceae	Capnocytophaga	granulosa	HOT_325	Capnocytophaga granulosa	0.003	0.18	0.378609	0	0	0	0.218606	0.403045	0.0481812	0.0234632	0.642398	0.455322	0.133958	0.719632	0.691017	0.396197	0.346545	0.550747	0	0	0.136054	0.106315	0	0	0.0604047	0	0	0	0.0403226	0	0.361555	0	0	0	0.020141	0.123178	0	0.0291206	0.0472032	0.0300933
Capnocytophaga_14	Bacteria	Bacteroidetes	Flavobacteria	Flavobacteriales	Flavobacteriaceae	Capnocytophaga	leadbetteri	HOT_329;HOT_329;HOT_329	Capnocytophaga leadbetteri;Capnocytophaga leadbetteri;Capnocytophaga leadbetteri	0.003	0.16	0	0	0	0	0	0.0671742	0	0	0	0	0.0669792	0.0863558	0.172754	0	0.216591	0.524521	0	0.27248	0.163265	0.786732	0.0677966	1.01124	0.0604047	0.43638	0	0	0	0	0.0602591	0	0	0	0.020141	0.061589	0.413223	0.174723	0.259618	0.210653
Capnocytophaga_15	Bacteria	Bacteroidetes	Flavobacteria	Flavobacteriales	Flavobacteriaceae	Capnocytophaga	sp.	HOT_412	Capnocytophaga sp.	0.003	0.15	0.023663	0.0510465	0	0.0750375	0.0728686	0.111957	0.313178	0.0234632	0	0	0	0	0	0	0	0	0	0	0	0	0	0	0	0	0.122399	0	0.725806	0.297708	0.361555	0.664011	0.0272405	0.233333	0	0	0	0.0291206	0	0
Capnocytophaga_16	Bacteria	Bacteroidetes	Flavobacteria	Flavobacteriales	Flavobacteriaceae	Capnocytophaga	-	HOT_336;HOT_903	Capnocytophaga sp.;Capnocytophaga sp.	0.009	0.15	1.37246	0.765697	0.627023	0.875438	1.36021	1.72414	0.794989	1.22008	0	0	0	0	0	0	0	0	0	0.0495417	0.136054	0.255156	0	0	0.181214	0	0	0	0	0	0	0	0	0	0	0	0	0	0	0
Capnocytophaga_17	Bacteria	Bacteroidetes	Flavobacteria	Flavobacteriales	Flavobacteriaceae	Capnocytophaga	gingivalis	HOT_337	Capnocytophaga gingivalis	0.006	0.13	0	0	0	0	0	0	0	0	0	0	0	0	0	0	0	0	0	0	0	0	0	0	0	0	0	0	0	0	0.0301296	0	0	0	0.040282	0.0821187	0	0.0291206	0.0236016	0
Capnocytophaga_20	Bacteria	Bacteroidetes	Flavobacteria	Flavobacteriales	Flavobacteriaceae	Capnocytophaga	sp.	HOT_332	Capnocytophaga sp.	0.009	0.13	1.56176	0	0.46521	0.8004	0.631528	0.671742	0	0.375411	0	0	0	0	0	0	0	0	0	0	0	0	0	0	0	0	0	0	0	0	0	0	0	0	0	0	0	0	0	0
Capnocytophaga_18	Bacteria	Bacteroidetes	Flavobacteria	Flavobacteriales	Flavobacteriaceae	Capnocytophaga	sputigena	HOT_775	Capnocytophaga sputigena	0.006	0.13	0	0	0	0	0	0	0	0	0	0	0	0	0	0	0	0	0	0	0	0	0	0	0	0	0	0	0	0	0	0	0	0	0	0	0	0	0	0
Capnocytophaga_19	Bacteria	Bacteroidetes	Flavobacteria	Flavobacteriales	Flavobacteriaceae	Capnocytophaga	granulosa	HOT_325	Capnocytophaga granulosa	0.003	0.13	0.283956	0.612557	1.6788	0.725363	0.121448	1.5674	0.505902	0.375411	0	0	0	0	0	0	0	0	0	0.470647	0.92517	0.595365	0.135593	0	0.0302024	0.505282	0	0	0	0	0	0	0	0	0	0.0205297	0	0	0	0
Capnocytophaga_21	Bacteria	Bacteroidetes	Flavobacteria	Flavobacteriales	Flavobacteriaceae	Capnocytophaga	sp.	HOT_903	Capnocytophaga sp.	0.006	0.12	0.354946	0.153139	0.242718	0.125063	0.607238	0.626959	0.337268	0.844674	0	0	0	0	0	0	0	0	0	0	0	0	0	0	0	0	0	0	0	0	0	0	0	0	0.181269	0.205297	0.0344353	0.349447	0.0944064	0.120373
Capnocytophaga_22	Bacteria	Bacteroidetes	Flavobacteria	Flavobacteriales	Flavobacteriaceae	Capnocytophaga	leadbetteri	HOT_329;HOT_329;HOT_329	Capnocytophaga leadbetteri;Capnocytophaga leadbetteri;Capnocytophaga leadbetteri	0.003	0.1	0	0.0255232	0	0	0	0.111957	0.0481812	0	0.0428266	0	0	0.0287853	0	0	0.0649773	0.104904	0.0403063	0	0.0544218	0	0	0.134831	0	0.0689022	0	0	0	0	0	0	0	0	0	0.0205297	0.241047	0.0291206	0.0236016	0
Capnocytophaga_24	Bacteria	Bacteroidetes	Flavobacteria	Flavobacteriales	Flavobacteriaceae	Capnocytophaga	sp.	HOT_903	Capnocytophaga sp.	0.003	0.09	0	0	0	0	0	0	0	0	0	0	0	0	0	0	0	0	0.120919	0.56973	0.761905	0.382734	0.0677966	0.0898876	0.604047	0.298576	0.0917993	0.0333556	0.282258	0.0893123	0.150648	0.166003	0.0272405	0.1	0	0	0	0	0	0
Capnocytophaga_23	Bacteria	Bacteroidetes	Flavobacteria	Flavobacteriales	Flavobacteriaceae	Capnocytophaga	sp.	HOT_326	Capnocytophaga sp.	0.021	0.09	0.23663	0.127616	0.283172	0.050025	0.170027	0.111957	0	0.0469263	0	0	0	0	0	0	0	0	0	0	0.789116	0.361471	0.372881	0	0.332226	0.275609	0.550796	0	0.120968	0.119083	0.241036	0.763612	0.163443	0.266667	0	0.061589	0.0344353	0	0.0472032	0
Capnocytophaga_25	Bacteria	Bacteroidetes	Flavobacteria	Flavobacteriales	Flavobacteriaceae	Capnocytophaga	-	HOT_336;HOT_903	Capnocytophaga sp.;Capnocytophaga sp.	0.009	0.08	0	0	0	0	0	0	0	0	0	0	0	0	0	0	0	0	0.161225	1.41194	1.27891	0.552839	0.779661	0.179775	0.422833	0.252641	0	0	0	0	0	0	0	0	0	0	0	0	0	0
Capnocytophaga_28	Bacteria	Bacteroidetes	Flavobacteria	Flavobacteriales	Flavobacteriaceae	Capnocytophaga	sp.	HOT_326	Capnocytophaga sp.	0	0.07	0	0.204186	0.101133	0.150075	0.0242895	0.268697	0	0.0234632	0	0	0	0	0	0	0	0	0	0	0	0	0	0	0	0	0	0	0	0	0	0	0	0	0	0	0	0	0.0236016	0.0300933
Capnocytophaga_27	Bacteria	Bacteroidetes	Flavobacteria	Flavobacteriales	Flavobacteriaceae	Capnocytophaga	sp.	HOT_332	Capnocytophaga sp.	0.003	0.07	1.32513	0.0255232	0.46521	1.02551	0.801555	0.291088	0.120453	0.0234632	0	0	0	0	0	0	0	0	0	0	0	0	0	0	0	0	0	0	0	0	0	0	0	0	0	0	0	0	0	0
Capnocytophaga_26	Bacteria	Bacteroidetes	Flavobacteria	Flavobacteriales	Flavobacteriaceae	Capnocytophaga	granulosa	HOT_325	Capnocytophaga granulosa	0.006	0.07	0.141978	0.255232	1.21359	0.125063	0.0971581	0.761308	0.0722717	0.211168	0	0	0	0	0	0	0	0	0	0	0.707483	0.318945	0.20339	0	0	0.275609	0	0	0	0	0	0	0	0	0	0	0	0	0	0
Capnocytophaga_29	Bacteria	Bacteroidetes	Flavobacteria	Flavobacteriales	Flavobacteriaceae	Capnocytophaga	gingivalis	HOT_337	Capnocytophaga gingivalis	0.006	0.07	0	0	0	0	0	0	0	0	0	0	0	0.0287853	0	0	0	0	0	0	0	0	0	0	0	0	0	0	0	0	0	0	0	0	0	0	0	0.0291206	0	0
Capnocytophaga_30	Bacteria	Bacteroidetes	Flavobacteria	Flavobacteriales	Flavobacteriaceae	Capnocytophaga	granulosa	HOT_325	Capnocytophaga granulosa	0.003	0.06	0	0	0	0	0	0.0895656	0	0	0	0	0	0	0	0	0	0	0	0.247709	0.653061	0.616628	0.101695	1.34831	0.362428	0.183739	0	0	0	0	0.0301296	0	0	0	0	0	0	0	0	0.0300933
Capnocytophaga_34	Bacteria	Bacteroidetes	Flavobacteria	Flavobacteriales	Flavobacteriaceae	Capnocytophaga	sputigena	HOT_775	Capnocytophaga sputigena	0.006	0.06	0	0	0	0	0	0	0	0	0	0	0	0	0	0	0	0	0	0	0	0	0	0	0	0	0	0	0	0	0	0	0	0	0	0	0	0	0	0
Capnocytophaga_31	Bacteria	Bacteroidetes	Flavobacteria	Flavobacteriales	Flavobacteriaceae	Capnocytophaga	sputigena	HOT_775	Capnocytophaga sputigena	0.006	0.06	0.0946522	0.229709	0.0606796	0.0250125	0.194316	0.134348	0.674536	0	0	0	0	0	0	0	0	0	0	0	0.0272109	0	0	0	0	0.0229674	0	0	0	0	0.0301296	0.0332005	0.0544811	0	0.040282	0.061589	0.275482	0	0.0944064	0
Capnocytophaga_32	Bacteria	Bacteroidetes	Flavobacteria	Flavobacteriales	Flavobacteriaceae	Capnocytophaga	sp.	HOT_863	Capnocytophaga sp.	0.028	0.06	0	0	0.0202265	0	0.0242895	0	0	0	0	0	0	0	0	0	0	0	0	0	0	0	0	0	0	0	0	0	0	0	0.0602591	0	0	0	0.060423	0.225826	0.137741	0.0582411	0.236016	0.0601866
Capnocytophaga_33	Bacteria	Bacteroidetes	Flavobacteria	Flavobacteriales	Flavobacteriaceae	Capnocytophaga	leadbetteri	HOT_329;HOT_329;HOT_329	Capnocytophaga leadbetteri;Capnocytophaga leadbetteri;Capnocytophaga leadbetteri	0.003	0.06	0.449598	0.127616	0.364078	0.125063	0.607238	0.223914	0.0722717	0	0	0	0	0	0.0493583	0	0.0866363	0.183582	0	0	0.462585	0.361471	0.0338983	0	0	0.0689022	0	0	0	0	0	0	0	0	0	0	0.0688705	0	0.0236016	0
Capnocytophaga_36	Bacteria	Bacteroidetes	Flavobacteria	Flavobacteriales	Flavobacteriaceae	Capnocytophaga	sp.	HOT_878	Capnocytophaga sp.	0.15	0.05	0	0	0	0	0	0	0	2.86251	0	0.0853728	0	0	0	0	0	0	0	0	0	0	0	0	0	0	0	0	0	0	0	0	0	0	0	0	0	0	0	0
Capnocytophaga_35	Bacteria	Bacteroidetes	Flavobacteria	Flavobacteriales	Flavobacteriaceae	Capnocytophaga	sp.	HOT_332	Capnocytophaga sp.	0.006	0.05	1.30147	0	0.121359	0.4002	0.655817	0.335871	0.120453	0	0	0	0	0	0	0	0	0	0	0	0	0	0	0	0	0	0	0	0	0	0	0	0	0	0	0	0	0	0	0
Capnocytophaga_37	Bacteria	Bacteroidetes	Flavobacteria	Flavobacteriales	Flavobacteriaceae	Capnocytophaga	granulosa	HOT_325	Capnocytophaga granulosa	0.003	0.05	0	0	0.0202265	0.0250125	0.0242895	0.0223914	0	0	0	0	0	0	0	0	0	0	0	0	0	0	0	0	0	0	0	0	0	0	0	0	0	0	0	0.164237	0.0688705	0.145603	0.236016	0.120373
Capnocytophaga_38	Bacteria	Bacteroidetes	Flavobacteria	Flavobacteriales	Flavobacteriaceae	Capnocytophaga	sp.	HOT_332	Capnocytophaga sp.	0	0.04	0.709891	0.0255232	0.343851	0.450225	0.752975	0.358262	0	0.0234632	0	0	0	0	0	0	0	0	0	0	0	0	0	0	0	0	0	0	0	0	0	0	0	0	0	0	0	0	0	0
Capnocytophaga_39	Bacteria	Bacteroidetes	Flavobacteria	Flavobacteriales	Flavobacteriaceae	Capnocytophaga	-	HOT_336;HOT_903	Capnocytophaga sp.;Capnocytophaga sp.	0.012	0.03	0	0	0	0	0	0	0	0	0	0	0	0	0	0	0	0	0	0	1.36054	0.170104	0.610169	0	0.0302024	0	0	0	0	0	0	0	0	0	0	0	0	0	0	0
Cardiobacterium_01	Bacteria	Proteobacteria	Gammaproteobacteria	Cardiobacteriales	Cardiobacteriaceae	Cardiobacterium	hominis	HOT_633	Cardiobacterium hominis	0	0.75	2.6266	0.71465	0.444984	0.375188	0.728686	0.380654	0.0722717	0.140779	0.556745	0.170746	0.0669792	0.287853	0.0740375	0.0792393	0.108295	0.183582	0.0403063	0.0990835	0.217687	0.191367	0.0677966	3.39326	0.392631	0.275609	0.244798	0	0.0403226	0	0.150648	0.0332005	0	0.0666667	0.40282	0.328475	0.688705	0.232964	0.472032	0.18056
Cardiobacterium_02	Bacteria	Proteobacteria	Gammaproteobacteria	Cardiobacteriales	Cardiobacteriaceae	Cardiobacterium	hominis	HOT_633	Cardiobacterium hominis	0.003	0.38	0.425935	0.0765697	0.505663	0.675338	1.50595	0.738916	0.337268	0.563116	0.749465	2.13432	0.669792	0.489349	0.172754	2.13946	1.21291	0.681878	0	0.56973	0.380952	0	0.101695	0.404494	0.151012	0.114837	0.152999	0	0.120968	0.0297708	0.421814	0	0	0	1.02719	1.64237	0.895317	1.77635	0.495634	1.29401
Cardiobacterium_03	Bacteria	Proteobacteria	Gammaproteobacteria	Cardiobacteriales	Cardiobacteriaceae	Cardiobacterium	valvulum	HOT_540	Cardiobacterium valvulum	0.006	0.18	0	0.0510465	0.303398	0.150075	0.0242895	0.515002	0.0240906	0.0703895	0	0	0	0	0	0	0	0	0.483676	0.222938	0.571429	0.510313	0.40678	0.651685	0.362428	0.413413	0.0611995	0	0.0403226	0.0595415	0.0602591	0.166003	0	0.2	0.664653	0.780127	0.447658	0.407688	0.566439	0.782426
Cardiobacterium_04	Bacteria	Proteobacteria	Gammaproteobacteria	Cardiobacteriales	Cardiobacteriaceae	Cardiobacterium	valvulum	HOT_540	Cardiobacterium valvulum	0.009	0.12	0.638902	0.535988	0.343851	0.150075	0.704396	0.559785	0.0481812	0.140779	0	0	0	0	0	0	0	0	0	0	0	0	0	0	0	0	0	0.0333556	0	0	0.0903887	0.0996016	0	0	0.140987	0	0.0344353	0.116482	0.0708048	0.692146
Cardiobacterium_05	Bacteria	Proteobacteria	Gammaproteobacteria	Cardiobacteriales	Cardiobacteriaceae	Cardiobacterium	valvulum	HOT_540	Cardiobacterium valvulum	0.009	0.1	0	0	0	0	0	0	0	0	0	0	0	0	0	0	0	0	0	0	0	0	0	0	0	0	0	0	0	0	0	0	0	0	0	0	0	0	0.0236016	0
Cardiobacterium_06	Bacteria	Proteobacteria	Gammaproteobacteria	Cardiobacteriales	Cardiobacteriaceae	Cardiobacterium	hominis	HOT_633	Cardiobacterium hominis	0.006	0.1	0.189304	0.0255232	0	0	0	0.694133	0.481812	0.422337	0.406852	1.10985	0.200938	0.575705	0.0740375	0.871632	0.324886	0.0786782	0	0.520188	0.108844	0.0637891	0	0	0	0	0	0	0	0	0	0	0	0	0.040282	0.102648	0	0	0	0.150466
Cardiobacterium_07	Bacteria	Proteobacteria	Gammaproteobacteria	Cardiobacteriales	Cardiobacteriaceae	Cardiobacterium	hominis	HOT_633	Cardiobacterium hominis	0.003	0.09	0.449598	0.204186	0	0	0	0.111957	0.0722717	0	0.513919	0.142288	0	0.0287853	0.0987167	0	0	0	0	0.0990835	0.0544218	0.106315	0	0	0	0	0	0	0	0	0	0	0.0272405	0	0.020141	0	0.0344353	0.0291206	0.0472032	0.0300933
Cardiobacterium_08	Bacteria	Proteobacteria	Gammaproteobacteria	Cardiobacteriales	Cardiobacteriaceae	Cardiobacterium	valvulum	HOT_540	Cardiobacterium valvulum	0.024	0.06	0	0	0	0	0	0	0	0	0	0	0	0	0	0	0	0	0	0	0	0	0	0	0	0	0	0	0	0	0	0	0	0	0	0	0	0.0291206	0	0
Clostridiales[F-2][G-1]_01	Bacteria	Firmicutes	Clostridia	Clostridiales	Clostridiales_[F-2]	Clostridiales_[F-2][G-1]	sp.	HOT_075	Clostridiales_[F-2][G-1] sp.	0.006	0.18	0.0473261	0	0.0606796	0.050025	0.121448	0.0223914	0	0.0234632	0	0	0	0	0	0	0	0	0	0	0.0816327	0.0637891	0.0338983	0	0.0302024	0	0	0	0.0403226	0.0595415	0.602591	0	0	0.233333	0.161128	0.205297	0.929752	0.174723	0.495634	0.300933
Corynebacterium_01	Bacteria	Actinobacteria	Actinobacteria	Actinomycetales	Corynebacteriaceae	Corynebacterium	matruchotii	HOT_666	Corynebacterium matruchotii	0.003	5.58	0.402272	0.561511	0.101133	0.150075	0.194316	0.223914	0.120453	0.117316	9.25054	11.753	3.08104	11.3126	4.12142	4.59588	4.93827	7.57933	23.2164	5.02849	7.04762	5.97491	9.69492	12.0674	15.222	10.1516	2.96818	1.66778	0.967742	1.36946	9.67159	2.58964	0.299646	4.4	14.8036	13.488	9.33196	16.3949	8.07175	9.59976
Corynebacterium_02	Bacteria	Actinobacteria	Actinobacteria	Actinomycetales	Corynebacteriaceae	Corynebacterium	matruchotii	HOT_666	Corynebacterium matruchotii	0.009	1.31	13.0147	14.1654	6.5534	3.32666	2.91474	10.3448	3.30041	5.39653	0.0214133	0.284576	0	0.115141	0	0	0.0866363	0	0.0806127	0	0.0816327	0.297682	0.305085	0.47191	0.362428	0.160772	0	0	0.0403226	0.0595415	0.0602591	0.0332005	0	0.0333333	0.040282	0.0205297	0.0344353	0	0.0708048	0
Corynebacterium_03	Bacteria	Actinobacteria	Actinobacteria	Actinomycetales	Corynebacteriaceae	Corynebacterium	durum	HOT_595	Corynebacterium durum	0	1.3	0.993848	1.07198	0.202265	0.125063	0.0971581	0.582176	0.0722717	1.00892	1.02784	0.455322	0.267917	0.201497	0.345508	0.0792393	0.259909	0.209809	0.806127	1.04038	0.217687	0.744206	1.05085	1.41573	3.05044	1.83739	2.81518	4.86991	0.241935	0.714498	4.91112	0.63081	0.980659	1.83333	0.0805639	0.0410593	0.447658	0.174723	0.44843	0
Corynebacterium_04	Bacteria	Actinobacteria	Actinobacteria	Actinomycetales	Corynebacteriaceae	Corynebacterium	matruchotii	HOT_666	Corynebacterium matruchotii	0.006	1.1	5.11122	4.00715	2.44741	4.65233	4.90649	3.20197	4.57721	3.91835	0.663812	1.93512	0.703282	0.978699	0.567621	1.98098	0.541477	0.813008	0.0806127	0	0	0	0.372881	0	0	0.206706	0.0917993	0.3002	0.120968	0.148854	0.934016	0.132802	0.49033	0.1	0	0	0	0.0291206	0.259618	0
Corynebacterium_05	Bacteria	Actinobacteria	Actinobacteria	Actinomycetales	Corynebacteriaceae	Corynebacterium	matruchotii	HOT_666	Corynebacterium matruchotii	0.006	0.97	0.0473261	0.0255232	0	0	0	0.403045	0.0240906	0.0234632	4.86081	8.82186	1.6075	6.07369	1.45607	0.832013	0.693091	2.33412	0.322451	5.00372	2.88435	3.42335	3.52542	0	0.332226	0.0689022	0.0305998	0	0.564516	0.0595415	0.0903887	0.796813	0.0544811	0	0.563948	1.3139	0.172176	0.145603	0.0708048	1.47457
Corynebacterium_06	Bacteria	Actinobacteria	Actinobacteria	Actinomycetales	Corynebacteriaceae	Corynebacterium	matruchotii	HOT_666	Corynebacterium matruchotii	0.006	0.39	0.023663	0	0	0	0	0.0223914	0	0	0	0	0	0.0287853	0	0	0.0216591	0	1.97501	1.53579	1.60544	1.57346	2.40678	3.82022	2.95983	1.26321	0.948592	0.800534	0.443548	0.416791	1.17505	1.06242	0.245165	0.966667	0.100705	0.0410593	0.206612	0.174723	0.0236016	0.0300933
Corynebacterium_07	Bacteria	Actinobacteria	Actinobacteria	Actinomycetales	Corynebacteriaceae	Corynebacterium	matruchotii	HOT_666	Corynebacterium matruchotii	0.012	0.33	2.60293	4.13476	0.0202265	0.0250125	0	7.18764	1.5418	2.79212	0	0	0	0.0575705	0	0	0.0216591	0	0	0.123854	0.0272109	0.0850521	0.20339	0	0	0	0	0	0	0	0	0.0332005	0	0	0	0	0	0	0	0.0300933
Corynebacterium_08	Bacteria	Actinobacteria	Actinobacteria	Actinomycetales	Corynebacteriaceae	Corynebacterium	matruchotii	HOT_666	Corynebacterium matruchotii	0.009	0.28	1.25414	1.14855	0	0.050025	0	2.97806	2.09588	2.29939	0.192719	1.53671	1.10516	0.690846	0.0493583	0.316957	0.194932	0.340939	0	0	0	0	0	0	0	0	0	0	0.0806452	0	0	0.199203	0.163443	0	0	0.0205297	0	0	0	0
Corynebacterium_09	Bacteria	Actinobacteria	Actinobacteria	Actinomycetales	Corynebacteriaceae	Corynebacterium	matruchotii	HOT_666	Corynebacterium matruchotii	0.006	0.22	1.70374	1.4293	0.384304	0.525263	0.995871	0.940439	1.13226	0.985453	0.342612	0.540694	0.0669792	0.460564	0.0246792	0.594295	0.281568	0.314713	0.0403063	0	0	0	0.0677966	0	0	0.0229674	0.0611995	0	0.0403226	0.0595415	0.0602591	0.0996016	0.136203	0.0333333	0	0	0	0	0	0
Corynebacterium_10	Bacteria	Actinobacteria	Actinobacteria	Actinomycetales	Corynebacteriaceae	Corynebacterium	matruchotii	HOT_666	Corynebacterium matruchotii	0.015	0.19	0	0	0	0	0	0	0	0	0	0	0	0	0	0	0	0	0	0	0	0	0	0	0	0	0	0	0	0	0.0301296	0	0	0	0.040282	0.225826	1.72176	0.116482	0.802455	0.0601866
Corynebacterium_11	Bacteria	Actinobacteria	Actinobacteria	Actinomycetales	Corynebacteriaceae	Corynebacterium	matruchotii	HOT_666	Corynebacterium matruchotii	0.006	0.17	0	0	0	0	0	0	0	0	0.256959	0.11383	0	0.115141	0.123396	0.0792393	0.194932	0.104904	0.604595	0	0.108844	0.106315	0.169492	0.696629	0.543642	0.643087	0.183599	0.0333556	0.0403226	0.0297708	0.180777	0	0	0.0666667	0.523666	0.698009	0.241047	0.465929	0.330422	0.300933
Corynebacterium_12	Bacteria	Actinobacteria	Actinobacteria	Actinomycetales	Corynebacteriaceae	Corynebacterium	matruchotii	HOT_666	Corynebacterium matruchotii	0.006	0.16	0	0	0	0	0	0	0	0	0	0	0	0	0	0	0	0	0	0	0	0	0	0	0	0	0	0	0	0	0.0301296	0	0	0	0	0	0	0	0.0472032	0
Corynebacterium_13	Bacteria	Actinobacteria	Actinobacteria	Actinomycetales	Corynebacteriaceae	Corynebacterium	durum	HOT_595	Corynebacterium durum	0.003	0.15	0.354946	0.178663	0	0	0	0.179131	0.0240906	0.351947	0.449679	0.256118	0.0669792	0.201497	0.0740375	0.0396197	0.0216591	0.0524521	0	1.7835	0.108844	0.850521	0.20339	0	0.0302024	0.0918695	0	0	0.0806452	0.0297708	0	0.166003	0.51757	0	0	0	0	0	0	0
Corynebacterium_14	Bacteria	Actinobacteria	Actinobacteria	Actinomycetales	Corynebacteriaceae	Corynebacterium	matruchotii	HOT_666	Corynebacterium matruchotii	0.006	0.12	0.023663	0	0	0	0	0	0	0	0.0856531	0.199203	0	0.143926	0.123396	0.118859	0.0433182	0.0786782	0.644901	0	0.0816327	0.042526	0.135593	0.0898876	0.543642	0.183739	0.122399	0.100067	0	0.0297708	0.331425	0.0332005	0.0272405	0	0.261833	0.164237	0.378788	0.52417	0.188813	0.120373
Corynebacterium_15	Bacteria	Actinobacteria	Actinobacteria	Actinomycetales	Corynebacteriaceae	Corynebacterium	matruchotii	HOT_666	Corynebacterium matruchotii	0.006	0.11	0	0	0	0	0	0	0	0	0.192719	0.313034	0.0669792	0.143926	0.0246792	0.0396197	0.0866363	0.183582	0.564289	0.198167	0	0.042526	0	0.179775	0.392631	0.0459348	0	0.100067	0.0403226	0.0297708	0.0301296	0.0332005	0	0.433333	0.120846	0.287415	0.0344353	0.203844	0.236016	0.300933
Corynebacterium_16	Bacteria	Actinobacteria	Actinobacteria	Actinomycetales	Corynebacteriaceae	Corynebacterium	matruchotii	HOT_666	Corynebacterium matruchotii	0.048	0.1	0	0.0510465	0.0404531	0	0	0.0671742	0	0.0703895	0.342612	0.341491	0	0.230282	0	0	0	0.0524521	0.886739	0.173396	0.0544218	0.340208	0.135593	0.179775	0.483238	0.0459348	0.0305998	0.133422	0.0403226	0	0.0602591	0.0996016	0	0.133333	0.140987	0.0821187	0.103306	0.0582411	0.0472032	0.150466
Corynebacterium_18	Bacteria	Actinobacteria	Actinobacteria	Actinomycetales	Corynebacteriaceae	Corynebacterium	matruchotii	HOT_666	Corynebacterium matruchotii	0.006	0.09	0	0	0	0	0	0	0	0	0.471092	0.313034	0.0669792	0.259067	0.0740375	0.277338	0.151614	0.288487	0.644901	0.0990835	0.190476	0.276419	0.20339	0.0224719	0.483238	0.0229674	0.0917993	0.0333556	0.0806452	0	0.180777	0.0664011	0.0544811	0	0.161128	0.143708	0.137741	0.0873617	0.0472032	0.0902799
Corynebacterium_17	Bacteria	Actinobacteria	Actinobacteria	Actinomycetales	Corynebacteriaceae	Corynebacterium	matruchotii	HOT_666	Corynebacterium matruchotii	0.042	0.09	0.023663	0.0765697	0	0	0	0.0447828	0.0722717	0.0938527	0.256959	0.426864	0	0.172712	0.0246792	0	0	0.104904	0	0.470647	0	0.382734	0.0677966	0.0898876	0.241619	0.206706	0	0.233489	0	0	0.210907	0.0332005	0	0.233333	0.100705	0	0.103306	0.116482	0.165211	0.451399
Corynebacterium_20	Bacteria	Actinobacteria	Actinobacteria	Actinomycetales	Corynebacteriaceae	Corynebacterium	matruchotii	HOT_666	Corynebacterium matruchotii	0.009	0.09	0	0	0	0	0	0	0	0	0	0	0	0	0	0	0.0216591	0.0524521	0.967352	0	0	0	0.0338983	2.35955	0.815464	0.183739	0	0.867245	0	0.0297708	0.120518	0	0	0	0	0	0	0.0291206	0	0
Corynebacterium_19	Bacteria	Actinobacteria	Actinobacteria	Actinomycetales	Corynebacteriaceae	Corynebacterium	matruchotii	HOT_666	Corynebacterium matruchotii	0.006	0.09	0.023663	0	0	0.0250125	0	0	0	0	0	0.0284576	0	0	0	0	0	0	2.5796	0	0.0272109	0.042526	0.101695	0.269663	1.2685	0.252641	0.152999	0.0333556	0.0403226	0.148854	0.542332	0.0332005	0.0272405	0.1	0	0	0	0	0	0
Corynebacterium_21	Bacteria	Actinobacteria	Actinobacteria	Actinomycetales	Corynebacteriaceae	Corynebacterium	matruchotii	HOT_666	Corynebacterium matruchotii	0.009	0.08	0	0.0255232	0	0	0	0	0	0	0	0	0	0	0	0	0	0.0262261	0	1.48625	0.571429	1.16947	0.644068	0	0.0302024	0	0.0305998	0	0.282258	0	0	0.298805	0	0	0	0.0205297	0	0	0	0
Corynebacterium_22	Bacteria	Actinobacteria	Actinobacteria	Actinomycetales	Corynebacteriaceae	Corynebacterium	matruchotii	HOT_666	Corynebacterium matruchotii	0.006	0.07	0.023663	0	0	0	0	0	0	0	0.12848	0.11383	0	0.0863558	0.123396	0	0.0216591	0.0262261	0.120919	0.0247709	0	0.0637891	0.0338983	0.0898876	0.151012	0.114837	0.0611995	0	0	0	0.0602591	0	0	0.0333333	0.221551	0.184767	0.137741	0.349447	0.165211	0.0902799
Corynebacterium_23	Bacteria	Actinobacteria	Actinobacteria	Actinomycetales	Corynebacteriaceae	Corynebacterium	matruchotii	HOT_666	Corynebacterium matruchotii	0.009	0.06	0.260293	0.382848	0	0	0	0.940439	0.578174	0.539653	0.0214133	0.284576	0.167448	0	0	0.0396197	0.0216591	0.104904	0	0	0	0	0	0	0	0	0	0	0	0.0297708	0	0.0332005	0.0272405	0	0	0	0	0	0	0
Corynebacterium_24	Bacteria	Actinobacteria	Actinobacteria	Actinomycetales	Corynebacteriaceae	Corynebacterium	durum	HOT_595	Corynebacterium durum	0.006	0.06	0	0	0.0202265	0	0	0	0	0	0	0	0	0	0	0	0	0	0	0	0	0	0	0.179775	0.151012	0.160772	0.0917993	3.10207	0	0.0297708	0.0602591	0	0	0	0	0	0	0	0	0
Eikenella_01	Bacteria	Proteobacteria	Betaproteobacteria	Neisseriales	Neisseriaceae	Eikenella	corrodens	HOT_577	Eikenella corrodens	0.003	0.12	0.307619	0.127616	0.52589	0.225113	0.631528	0.694133	0.313178	0.0703895	0.0214133	0.199203	0.636303	0.575705	0.394867	0.515055	0.324886	0.419617	0	0	0.0272109	0.042526	0.0338983	0.11236	0.0302024	0	0	0.0333556	0	0	0.120518	0.0664011	0	0.0666667	0	0.0205297	0.482094	0	0	0
Eikenella_02	Bacteria	Proteobacteria	Betaproteobacteria	Neisseriales	Neisseriaceae	Eikenella	corrodens	HOT_577	Eikenella corrodens	0	0.1	0.023663	0	0	0	0.0728686	0	0.0240906	0	0	0.11383	0	0.0575705	0.320829	0	0	0.0262261	0	0.0495417	0.108844	0.106315	0.101695	0.0224719	0.0302024	0.160772	0.0611995	0	0	0	0.0301296	0.0332005	0.163443	0	0.181269	0.0410593	0.103306	0.0582411	0.0708048	0.240746
Escherichia_01	Bacteria	Proteobacteria	Gammaproteobacteria	Enterobacteriales	Enterobacteriaceae	Escherichia	coli	HOT_574	Escherichia coli	0	0.25	0	0	0	0	0	0	0	0.0234632	0	0	0.0334896	0	0	0	0	0	0	0	0	0	0	0	0.0604047	0.0229674	0	0.0333556	0.0403226	0	0	0	0.0817216	0	0	0	0	0	0	0.0300933
Eubacterium[XI][G-1]_01	Bacteria	Firmicutes	Clostridia	Clostridiales	Peptostreptococcaceae_[XI]	Eubacterium_[XI][G-1]	infirmum	HOT_105;HOT_105	Eubacterium_[XI][G-1] infirmum;Eubacterium_[XI][G-1] infirmum	0	0.11	0	0	0	0	0	0.0447828	0	0	0	0	0	0	0	0.0396197	0.0216591	0	0	0	0	0	0	0	0	0	0.795594	0.333556	0.443548	0.744269	0.0301296	2.12483	0.898938	0.7	0	0	0	0	0	0
Eubacterium[XIVa][G-1]_01	Bacteria	Firmicutes	Clostridia	Clostridiales	Lachnospiraceae_[XIVa]	Eubacterium_[XIVa][G-1]	saburreum	HOT_494	Eubacterium_[XIVa][G-1] saburreum	0	0.1	0.118315	0.0255232	0.121359	0.250125	0.194316	0.134348	0.144543	0.281558	0	0.0569152	0.167448	0.143926	0.0246792	0.0396197	0.0216591	0	0.0403063	0.123854	0.0544218	0.106315	0.101695	0	0.0302024	0.0918695	0.122399	0.0667111	0.241935	0.0893123	0.150648	0.365206	0.0272405	0.133333	0.100705	0	0	0.0291206	0.0472032	0.120373
Fusobacterium_01	Bacteria	Fusobacteria	Fusobacteria	Fusobacteriales	Fusobacteriaceae	Fusobacterium	-	HOT_202;HOT_203	Fusobacterium nucleatum_ss_polymorphum;Fusobacterium sp.	0	2.63	1.51443	1.12302	4.28803	6.75338	2.64756	2.39588	2.74633	0.8916	0.149893	0.626067	14.5345	1.35291	0.542942	3.36767	1.77605	0.786782	1.49133	2.35323	4.65306	4.03997	1.01695	2.80899	1.11749	3.42214	0.183599	0.133422	0.120968	0.803811	0.361555	0.697211	0.435849	0.633333	2.23565	5.21454	3.68457	4.2516	5.05074	8.90761
Fusobacterium_02	Bacteria	Fusobacteria	Fusobacteria	Fusobacteriales	Fusobacteriaceae	Fusobacterium	-	HOT_200;HOT_420;HOT_420;HOT_689	Fusobacterium nucleatum_ss_vincentii;Fusobacterium nucleatum_ss_animalis;Fusobacterium nucleatum_ss_animalis;Fusobacterium naviforme	0.006	0.85	0.0946522	0.0510465	0.323625	0.975488	2.98761	0.268697	0.144543	1.47818	0.149893	0	0.0334896	0.402994	0.0987167	0.118859	0.0433182	0.472069	0.0403063	0	0.0272109	0	0.0338983	0.0224719	0.241619	2.09003	2.14198	1.73449	3.66935	8.48467	1.80777	7.86853	4.35849	4.36667	0	0	0	0.0873617	0.0236016	0
Fusobacterium_03	Bacteria	Fusobacteria	Fusobacteria	Fusobacteriales	Fusobacteriaceae	Fusobacterium	-	HOT_202;HOT_203	Fusobacterium nucleatum_ss_polymorphum;Fusobacterium sp.	0.003	0.69	0.54425	0.689127	1.47654	2.70135	0.558659	0.671742	1.37316	0.469263	0	0.142288	1.40656	0	0	0	0.0216591	0	0.0403063	0.0495417	0.353741	0.170104	0.0338983	0.11236	0.120809	1.53881	0.0305998	0.0667111	0.16129	0.178625	0.0602591	0.365206	0.51757	0.166667	0.181269	0.513242	0.275482	0.873617	0.495634	1.23382
Fusobacterium_04	Bacteria	Fusobacteria	Fusobacteria	Fusobacteriales	Fusobacteriaceae	Fusobacterium	-	HOT_202;HOT_203	Fusobacterium nucleatum_ss_polymorphum;Fusobacterium sp.	0.003	0.68	1.15949	0.484941	2.56877	2.50125	1.6274	1.23153	1.22862	0.4458	0.214133	0.569152	0.435365	1.15141	0.839092	4.16006	0.563136	0.6032	0.282144	0.222938	5.71429	1.99872	0.847458	0.0898876	0.362428	0.918695	0.0305998	0	0.0806452	0.0595415	0.0602591	0.232404	0.544811	0.133333	0.362538	0.369534	0.619835	0.728014	0.424829	0.451399
Fusobacterium_05	Bacteria	Fusobacteria	Fusobacteria	Fusobacteriales	Fusobacteriaceae	Fusobacterium	-	HOT_200;HOT_420;HOT_420;HOT_689	Fusobacterium nucleatum_ss_vincentii;Fusobacterium nucleatum_ss_animalis;Fusobacterium nucleatum_ss_animalis;Fusobacterium naviforme	0.009	0.33	0.0946522	0	0.141586	0.525263	1.65169	0.111957	0.0963623	0.563116	0	0	0	0.0575705	0.246792	0	0.0433182	0.472069	0.0403063	0	0	0	0.0338983	0	0	0.275609	0.856793	0	3.14516	3.63203	0.66285	2.92165	2.8875	1.03333	0	0.061589	0	0	0.0236016	0
Fusobacterium_06	Bacteria	Fusobacteria	Fusobacteria	Fusobacteriales	Fusobacteriaceae	Fusobacterium	-	HOT_202;HOT_203	Fusobacterium nucleatum_ss_polymorphum;Fusobacterium sp.	0.006	0.24	0.591576	0.153139	0.707929	1.02551	0.194316	0.31348	0.650446	0.164242	0	0.0569152	0.0669792	0.374208	0.641658	2.13946	0.541477	0.681878	0.161225	0	0.571429	0.148841	0.0677966	0	0	0.252641	0.0611995	0	0.0403226	0.0297708	0.0301296	0.166003	0.435849	0.1	0.20141	0.0821187	0.0688705	0.145603	0.306821	0.0902799
Fusobacterium_07	Bacteria	Fusobacteria	Fusobacteria	Fusobacteriales	Fusobacteriaceae	Fusobacterium	periodonticum	HOT_201	Fusobacterium periodonticum	0	0.2	0	0.127616	0.202265	0.175088	0.0242895	0.0895656	0.0963623	0.140779	0	0	0.0669792	0.0287853	0.0740375	0	0.0433182	0	0.201532	0.0495417	0.29932	0.170104	0.0338983	0.11236	0	0.0689022	0	0.0333556	0.0806452	0.0595415	0.0903887	0.0664011	0.0817216	0	0.241692	0.246356	0.0344353	0.145603	0.212414	0.0601866
Fusobacterium_08	Bacteria	Fusobacteria	Fusobacteria	Fusobacteriales	Fusobacteriaceae	Fusobacterium	-	HOT_200;HOT_202;HOT_203;HOT_689	Fusobacterium nucleatum_ss_vincentii;Fusobacterium nucleatum_ss_polymorphum;Fusobacterium sp.;Fusobacterium naviforme	0.003	0.16	0	0	0	0	0	0	0	0	0	0	0	0	0	0	0	0	0.120919	0.396334	1.0068	0.70168	0.135593	0.786517	0.241619	0.459348	0	0	0	0	0	0	0	0	0	0	0	0.0291206	0.0236016	0
Fusobacterium_09	Bacteria	Fusobacteria	Fusobacteria	Fusobacteriales	Fusobacteriaceae	Fusobacterium	nucleatum_ss_nucleatum	HOT_698	Fusobacterium nucleatum_ss_nucleatum	0	0.15	0	0	0	0.0750375	0.0242895	0	0	0.0234632	0.0214133	0	0.0334896	0.0287853	0	0	0.0216591	0	0	0.123854	0.353741	0.297682	0.0338983	0	0	0.0918695	0	0	0.0403226	0.0297708	0	0.0332005	0.0544811	0.433333	0.342397	0.102648	0.413223	0.582411	0.73165	1.86578
Fusobacterium_10	Bacteria	Fusobacteria	Fusobacteria	Fusobacteriales	Fusobacteriaceae	Fusobacterium	nucleatum_ss_vincentii	HOT_200	Fusobacterium nucleatum_ss_vincentii	0	0.14	0	0	0	0	0	0	0	0	0	0	0	0.0287853	0	0	0.0216591	0.104904	0	0	0	0	0	0	0	0	0	0	0	0	0	0	0	0	0	0	0	0.174723	0.0236016	0
Fusobacterium_11	Bacteria	Fusobacteria	Fusobacteria	Fusobacteriales	Fusobacteriaceae	Fusobacterium	periodonticum	HOT_201	Fusobacterium periodonticum	0.003	0.13	0	0	0	0	0	0	0	0	0	0	0	0	0	0	0	0	0	0	0	0	0	0	0	0	0	0	0	0	0	0	0	0.1	0	0	0	0	0	0
Fusobacterium_12	Bacteria	Fusobacteria	Fusobacteria	Fusobacteriales	Fusobacteriaceae	Fusobacterium	-	HOT_202;HOT_203	Fusobacterium nucleatum_ss_polymorphum;Fusobacterium sp.	0.003	0.13	0	0.0255232	0	0.0250125	0	0	0.0240906	0	0	0	0	0	0	0	0	0	0.322451	0.29725	1.08844	0.467787	0	0.921348	0.0604047	0.574185	0	0	0	0	0	0.0332005	0	0	0	0	0	0.0291206	0	0
Fusobacterium_13	Bacteria	Fusobacteria	Fusobacteria	Fusobacteriales	Fusobacteriaceae	Fusobacterium	-	HOT_202;HOT_203	Fusobacterium nucleatum_ss_polymorphum;Fusobacterium sp.	0.003	0.12	0	0.0765697	0.0606796	0.325163	0.0728686	0.111957	0.216815	0	0	0.0284576	0.636303	0.0575705	0.0493583	0.396197	0.0216591	0.157356	0.0806127	0.123854	0.136054	0.106315	0.0338983	0	0.120809	0.137804	0	0	0	0	0	0.0332005	0	0.0333333	0.100705	0.266886	0.103306	0.436808	0.59004	0.481493
Fusobacterium_15	Bacteria	Fusobacteria	Fusobacteria	Fusobacteriales	Fusobacteriaceae	Fusobacterium	-	HOT_202;HOT_203	Fusobacterium nucleatum_ss_polymorphum;Fusobacterium sp.	0.006	0.1	0	0	0	0.050025	0	0	0	0	0	0.11383	3.08104	0.316638	0.345508	0.752773	1.0613	0.445843	0	0	0	0	0	0	0	0	0	0	0	0	0	0	0	0	0	0	0	0	0	0
Fusobacterium_14	Bacteria	Fusobacteria	Fusobacteria	Fusobacteriales	Fusobacteriaceae	Fusobacterium	-	HOT_202;HOT_203	Fusobacterium nucleatum_ss_polymorphum;Fusobacterium sp.	0.006	0.1	0	0	0	0.050025	0	0	0	0.0938527	0	0.199203	2.9136	0.402994	0.222113	0.950872	0.953	0.340939	0	0	0	0	0	0	0	0	0	0	0	0	0	0	0	0	0	0	0	0	0	0
Fusobacterium_16	Bacteria	Fusobacteria	Fusobacteria	Fusobacteriales	Fusobacteriaceae	Fusobacterium	sp.	HOT_370	Fusobacterium sp.	0.003	0.09	0	0	0	0.0250125	0	0	0	0	0	0	0	0	0	0	0	0	0	0.148625	0.816327	0.255156	0	0	0.0302024	0.0229674	0	0	0	0	0	0	0	0.0333333	0.100705	0.123178	1.2741	0.291206	0.0944064	0
Fusobacterium_17	Bacteria	Fusobacteria	Fusobacteria	Fusobacteriales	Fusobacteriaceae	Fusobacterium	-	HOT_202;HOT_203	Fusobacterium nucleatum_ss_polymorphum;Fusobacterium sp.	0.003	0.09	0	0	0	0.0250125	0.0728686	0	0	0	0	0.284576	1.87542	0.662061	0.172754	0.950872	0.758068	0.629426	0	0	0	0	0	0.0224719	0	0	0	0	0	0	0	0	0	0	0.020141	0	0	0	0	0
Fusobacterium_18	Bacteria	Fusobacteria	Fusobacteria	Fusobacteriales	Fusobacteriaceae	Fusobacterium	periodonticum	HOT_201	Fusobacterium periodonticum	0.003	0.08	0	0	0.121359	0.0250125	0	0.0223914	0.0240906	0.0469263	0.0856531	0	0	0	0	0.0396197	0	0	0.282144	0	0.244898	0.106315	0	0	0.0604047	0.275609	0	0	0.0403226	0.0297708	0.0602591	0.132802	0.0272405	0	0.100705	0	0.0688705	0.0291206	0.0472032	0
Fusobacterium_19	Bacteria	Fusobacteria	Fusobacteria	Fusobacteriales	Fusobacteriaceae	Fusobacterium	-	HOT_202;HOT_203	Fusobacterium nucleatum_ss_polymorphum;Fusobacterium sp.	0.003	0.08	0	0	0.0202265	0	0.0242895	0	0	0	0	0.256118	1.57401	0.604491	0.419546	0.554675	0.996318	0.367165	0	0	0	0	0	0	0	0	0	0	0	0	0	0	0	0	0	0	0	0	0	0
Fusobacterium_20	Bacteria	Fusobacteria	Fusobacteria	Fusobacteriales	Fusobacteriaceae	Fusobacterium	nucleatum_ss_animalis	HOT_420	Fusobacterium nucleatum_ss_animalis	0.003	0.07	0	0	0	0	0	0	0	0	0	0	0.0334896	0.0575705	0	0.118859	0.129955	0.104904	0	0	0	0	0	0	0	0	0.152999	0.100067	0.16129	0.267937	0.0602591	0.664011	0.926178	0.433333	0	0	0	0	0	0
Fusobacterium_22	Bacteria	Fusobacteria	Fusobacteria	Fusobacteriales	Fusobacteriaceae	Fusobacterium	periodonticum	HOT_201	Fusobacterium periodonticum	0.003	0.06	0	0	0	0	0	0	0	0	0	0	0	0	0	0	0	0	0	0	0	0	0	0	0	0	0	0	0	0	0	0	0	0	0	0	0	0	0	0
Fusobacterium_25	Bacteria	Fusobacteria	Fusobacteria	Fusobacteriales	Fusobacteriaceae	Fusobacterium	-	HOT_202;HOT_203	Fusobacterium nucleatum_ss_polymorphum;Fusobacterium sp.	0.003	0.06	0	0	0	0	0	0	0.0240906	0	0	0	0.301407	0	0	0	0.0433182	0	0	0	0	0.042526	0.0677966	0	0	0	0	0	0	0	0	0	0	0	0.161128	0.0410593	0.103306	0.349447	0.188813	0.18056
Fusobacterium_21	Bacteria	Fusobacteria	Fusobacteria	Fusobacteriales	Fusobacteriaceae	Fusobacterium	nucleatum_ss_vincentii	HOT_200	Fusobacterium nucleatum_ss_vincentii	0	0.06	0	0	0	0.0750375	0.0485791	0.179131	0.0481812	0	0	0	0	0.0863558	0	0	0.108295	0.157356	0	0	0	0	0	0	0	0	0	0	0.282258	0.148854	0.0301296	0	0.245165	1.03333	0	0	0	0.0582411	0	0
Fusobacterium_23	Bacteria	Fusobacteria	Fusobacteria	Fusobacteriales	Fusobacteriaceae	Fusobacterium	-	HOT_202;HOT_203	Fusobacterium nucleatum_ss_polymorphum;Fusobacterium sp.	0.009	0.06	0	0	0	0	0	0	0	0	0	0	0	0	0	4.0412	0	0	0	0	0	0	0	0	0	0	0	0	0	0	0	0	0	0	0	0	0	0	0	0
Fusobacterium_24	Bacteria	Fusobacteria	Fusobacteria	Fusobacteriales	Fusobacteriaceae	Fusobacterium	-	HOT_202;HOT_203	Fusobacterium nucleatum_ss_polymorphum;Fusobacterium sp.	0.003	0.06	0	0	0	0	0	0	0	0	0	0	0	0	0	0	0	0	0	0	0	0	0	0	0	0	0	0.0333556	0	0	0	0	0	0	0.20141	0.102648	0.172176	0.49505	0.306821	0.932892
Fusobacterium_27	Bacteria	Fusobacteria	Fusobacteria	Fusobacteriales	Fusobacteriaceae	Fusobacterium	-	HOT_200;HOT_202;HOT_203;HOT_689	Fusobacterium nucleatum_ss_vincentii;Fusobacterium nucleatum_ss_polymorphum;Fusobacterium sp.;Fusobacterium naviforme	0.006	0.05	0	0	0	0	0.0242895	0	0	0	0	0	0	0	0	0.0396197	0	0	0.201532	0	1.30612	0.467787	0.135593	0	0.151012	0.0689022	0	0	0	0	0	0	0	0	0	0	0	0	0	0
Fusobacterium_26	Bacteria	Fusobacteria	Fusobacteria	Fusobacteriales	Fusobacteriaceae	Fusobacterium	sp.	HOT_370	Fusobacterium sp.	0.006	0.05	0	0	0	0.050025	0.0971581	0	0	0	0	0	0	0	0	0	0	0	0	0	0	0	0	0	0	0	0.489596	0.333556	0.524194	0.119083	0	0.199203	0.0272405	0.2	0	0	0	0	0.0708048	0
Fusobacterium_30	Bacteria	Fusobacteria	Fusobacteria	Fusobacteriales	Fusobacteriaceae	Fusobacterium	-	HOT_202;HOT_203	Fusobacterium nucleatum_ss_polymorphum;Fusobacterium sp.	0.006	0.04	0.023663	0	0	0	0	0	0	0	0	0.0284576	0.0669792	0.143926	0.29615	1.18859	0.194932	0.6032	0	0	0	0	0	0	0	0	0	0	0	0	0	0	0	0	0	0	0	0	0	0
Fusobacterium_29	Bacteria	Fusobacteria	Fusobacteria	Fusobacteriales	Fusobacteriaceae	Fusobacterium	-	HOT_202;HOT_203	Fusobacterium nucleatum_ss_polymorphum;Fusobacterium sp.	0.006	0.04	0.0473261	0.0510465	0.101133	0.10005	0.0485791	0.0895656	0.0963623	0	0	0	0.0334896	0.0287853	0.197433	0.277338	0	0.104904	0	0	0.0272109	0.0637891	0	0	0	0	0	0	0	0	0	0.0332005	0.0272405	0	0.020141	0.061589	0.0688705	0.116482	0.212414	0.0902799
Fusobacterium_28	Bacteria	Fusobacteria	Fusobacteria	Fusobacteriales	Fusobacteriaceae	Fusobacterium	-	HOT_202;HOT_203	Fusobacterium nucleatum_ss_polymorphum;Fusobacterium sp.	0.006	0.04	0	0	0	0	0	0	0	0	0	0	0	0	0	0	0	0	0	0	0	0	0	0	0	0	0	0	0	0.0297708	0	0	0	0.0666667	0.362538	0.964894	0.344353	0.203844	0.401227	0.210653
Gemella_01	Bacteria	Firmicutes	Bacilli	Bacillales	Staphylococcaceae	Gemella	-	HOT_046;HOT_046;HOT_626;HOT_757	Gemella morbillorum;Gemella morbillorum;Gemella haemolysans;Gemella sanguinis	0	0.87	0.0473261	0.0765697	1.05178	0.950475	0.728686	0.201523	1.2768	0.633505	0.0214133	1.05293	0.669792	0.921128	0.962488	0.198098	0.71475	1.36376	0.161225	0.27248	2.34014	2.82798	0.508475	0.382022	1.78194	0.826826	0	0.100067	0.0403226	0.535874	0.421814	0.0664011	0.217924	0.833333	2.29607	3.71587	2.4449	3.17414	3.42223	0.692146
Gemella_02	Bacteria	Firmicutes	Bacilli	Bacillales	Staphylococcaceae	Gemella	-	HOT_046;HOT_046;HOT_626;HOT_757	Gemella morbillorum;Gemella morbillorum;Gemella haemolysans;Gemella sanguinis	0.003	0.15	0.023663	0.102093	0	0	0.0242895	0.111957	0.578174	0.211168	0	1.05293	0.100469	0.604491	0.320829	0.118859	0.0649773	0.419617	0	0.148625	1.38776	1.70104	0.0677966	0	0.0302024	0	0	0	0	0	0	0.0332005	0.299646	0	0.161128	0.431123	0.0344353	0.203844	0.0944064	0.150466
GN02[G-1]_01	Bacteria	GN02	GN02_[C-1]	GN02_[O-1]	GN02_[F-1]	GN02_[G-1]	sp.	HOT_872	GN02_[G-1] sp.	0	0.12	0	0.153139	0.182039	0	0.121448	0.380654	0	0.0234632	0	0	0	0	0	0	0	0	0	0	0	0	0	0	0	0	0	0	0	0	0.0903887	0	0	0	0.020141	0.164237	0.550964	0.320326	0.0236016	0.451399
Granulicatella_01	Bacteria	Firmicutes	Bacilli	Lactobacillales	Carnobacteriaceae	Granulicatella	adiacens_[para-adiacens]	HOT_534	Granulicatella adiacens_[para-adiacens]	0	0.26	0.0709891	0.229709	0.343851	0.125063	0.170027	0.0447828	0.385449	0.164242	0.299786	0.199203	0.0669792	0	0.616979	0.0396197	0.0866363	0.314713	0.967352	0.123854	0.598639	1.1482	0.915254	0.157303	0.211416	0.229674	0.0305998	0.166778	0.120968	0.0893123	0.482073	0.0332005	0.190684	0.0333333	0.302115	0.205297	0.0688705	0	0.14161	0.0902799
Haemophilus_01	Bacteria	Proteobacteria	Gammaproteobacteria	Pasteurellales	Pasteurellaceae	Haemophilus	parainfluenzae	HOT_718	Haemophilus parainfluenzae	0	0.95	0.402272	0.204186	1.43608	1.12556	0.218606	0.0895656	0.529993	0.727358	3.12634	0.483779	1.40656	0.575705	5.52813	3.64501	3.50877	2.5177	4.19186	0.0495417	0.462585	0.744206	1.59322	0.134831	0.362428	4.3638	0	0.133422	0.0403226	0.178625	0.120518	0.199203	0.789975	0	0.40282	0.328475	0.172176	0.116482	0.283219	0.210653
Haemophilus_02	Bacteria	Proteobacteria	Gammaproteobacteria	Pasteurellales	Pasteurellaceae	Haemophilus	parainfluenzae	HOT_718	Haemophilus parainfluenzae	0.003	0.41	0	0	0.101133	0	0	0	0	0	0.963597	0.0284576	0.301407	0.230282	1.38203	0.673534	0.758068	0.86546	0.685208	0	0.136054	0.0637891	0.610169	0.11236	0.151012	1.24024	0	0	0	0	0	0	0	0.0333333	0	0	0.0344353	0.0873617	0.354024	0.0300933
Haemophilus_03	Bacteria	Proteobacteria	Gammaproteobacteria	Pasteurellales	Pasteurellaceae	Haemophilus	parainfluenzae	HOT_718	Haemophilus parainfluenzae	0.003	0.35	0	0	0	0	0	0	0	0	0.256959	0	0	0	0.0493583	0	0	0.104904	0	0	0	0	0	0	0	0	0	0	0	0	0	0	0	0	0.060423	0	0	0	0	0.0300933
Haemophilus_04	Bacteria	Proteobacteria	Gammaproteobacteria	Pasteurellales	Pasteurellaceae	Haemophilus	parainfluenzae	HOT_718	Haemophilus parainfluenzae	0.003	0.18	0.165641	0	0.0404531	0	0	0.0671742	0.505902	0.398874	1.73448	0.0284576	0.87073	0.431779	1.6535	0.475436	0.498159	0.786782	0.0806127	0	0.29932	0.574102	0.644068	0	0.0906071	0.0229674	0	0	0.0806452	0	0	0.0996016	0.299646	0	0.040282	0	0	0	0.0236016	0
Haemophilus_05	Bacteria	Proteobacteria	Gammaproteobacteria	Pasteurellales	Pasteurellaceae	Haemophilus	parainfluenzae	HOT_718	Haemophilus parainfluenzae	0.006	0.11	0	0	0.0809061	0.0250125	0	0	0	0.0469263	0	0.0284576	0.0334896	0	0	0	0	0	0	0	0	0.233893	0.0338983	0	0	0.0229674	0	0	0	0	0.0301296	0	0.0272405	0	0.120846	0.123178	0.0344353	0.0291206	0.0708048	0
Haemophilus_06	Bacteria	Proteobacteria	Gammaproteobacteria	Pasteurellales	Pasteurellaceae	Haemophilus	parainfluenzae	HOT_718	Haemophilus parainfluenzae	0.006	0.07	0	0	0	0	0	0.0223914	0.0481812	0.0234632	0.642398	0.0284576	0.0334896	0.115141	0.320829	0.0396197	0.0433182	0.314713	0	0.0495417	0.0544218	0.170104	0.0338983	0	0	0	0	0	0.0403226	0	0	0	0	0	0	0	0	0	0	0
Haemophilus_07	Bacteria	Proteobacteria	Gammaproteobacteria	Pasteurellales	Pasteurellaceae	Haemophilus	parainfluenzae	HOT_718	Haemophilus parainfluenzae	0.009	0.06	0	0	0	0	0	0	0	0	0	0	0	0	0	0	0	0	0	0	0	0	0	0	0	0	0	0	0	0	0	0	0	0	0	1.04701	0.550964	0.145603	1.08567	0.0300933
Kingella_01	Bacteria	Proteobacteria	Betaproteobacteria	Neisseriales	Neisseriaceae	Kingella	-	HOT_012;HOT_582	Kingella sp.;Kingella denitrificans	0.003	0.64	0.141978	0.204186	0.707929	0.175088	0.461501	0.626959	0.0722717	0.0703895	0.0642398	0	0	0.143926	0	0.198098	0	0	0	0.0247709	0.0544218	0	0	0.0449438	0.0604047	0.0918695	0.0611995	0	0	0	0.210907	0	0	0	1.26888	3.71587	3.37466	0.990099	2.9266	1.68522
Kingella_02	Bacteria	Proteobacteria	Betaproteobacteria	Neisseriales	Neisseriaceae	Kingella	oralis	HOT_706	Kingella oralis	0.006	0.29	0	0	0	0	0.0242895	0.0223914	0	0	0.299786	0.313034	0.770261	0.978699	1.55479	2.73376	1.14793	0.86546	0.685208	0	0	0	0.0338983	0.157303	0.271821	0.872761	0	0	0	0	0	0	0	0	0	0	0	0	0	0
Kingella_03	Bacteria	Proteobacteria	Betaproteobacteria	Neisseriales	Neisseriaceae	Kingella	denitrificans	HOT_582	Kingella denitrificans	0	0.25	0	0	0	0	0	0	0	0	0	0	0	0	0	0	0	0.0262261	0.362757	0.0247709	0.435374	0.574102	0.474576	0.382022	0.120809	0.0229674	0	0	0	0	0	0	0	0	0.443102	0.698009	0.964187	0.116482	0.0708048	0
Kingella_04	Bacteria	Proteobacteria	Betaproteobacteria	Neisseriales	Neisseriaceae	Kingella	oralis	HOT_706	Kingella oralis	0.021	0.13	0	0.0255232	0.0404531	0.0250125	0	0.0223914	0.144543	0.0703895	0	0.426864	1.90891	0.431779	0.419546	3.60539	0.693091	0.340939	0	0	0	0	0	0.0449438	0	0	0	0	0	0	0	0	0	0	0	0	0	0	0	0
Kingella_05	Bacteria	Proteobacteria	Betaproteobacteria	Neisseriales	Neisseriaceae	Kingella	oralis	HOT_706	Kingella oralis	0.024	0.12	0.023663	0.178663	0.101133	0.10005	0.704396	0.15674	0.0240906	0.0234632	0	0	0	0	0	0	0	0	0.241838	0.520188	0.62585	0.552839	0.576271	0.0898876	0.392631	0.367478	0.0611995	0	0.443548	0.595415	0.0602591	0.199203	0.108962	0.3	0.140987	0.184767	0.206612	0.116482	0.0472032	0.0300933
Lachnoanaerobaculum_01	Bacteria	Firmicutes	Clostridia	Clostridiales	Lachnospiraceae_[XIVa]	Lachnoanaerobaculum	saburreum	HOT_494	Lachnoanaerobaculum saburreum	0.003	0.09	0.0473261	0.0510465	0.121359	0.10005	0.242895	0.179131	0.168634	0.305021	0.0428266	0.227661	0.502344	0.0863558	0.0246792	0.0792393	0.129955	0	0.0403063	0.198167	0.761905	0.191367	0.135593	0	0.0604047	0.0459348	0.0611995	0.0333556	0.362903	0.178625	0	0.0664011	0	0	0.020141	0.0205297	0	0.0291206	0	0
Lachnoanaerobaculum_02	Bacteria	Firmicutes	Clostridia	Clostridiales	Lachnospiraceae_[XIVa]	Lachnoanaerobaculum	saburreum	HOT_494	Lachnoanaerobaculum saburreum	0	0.08	0.0473261	0.255232	0.0404531	0.125063	0.315764	0.0671742	0.0481812	0.234632	0	0.227661	0.200938	0.172712	0	0.0792393	0.108295	0	0.120919	0.148625	0.462585	0.170104	0.0338983	0.0898876	0.151012	0.0229674	0.0305998	0.0333556	0.443548	0.0595415	0	0.0996016	0.0272405	0.0666667	0.241692	0.061589	0	0	0.236016	0.421306
Lachnoanaerobaculum_03	Bacteria	Firmicutes	Clostridia	Clostridiales	Lachnospiraceae_[XIVa]	Lachnoanaerobaculum	umeaense	HOT_107	Lachnoanaerobaculum umeaense	0.006	0.07	0	0.0255232	0.0202265	0.175088	0	0.0671742	0.144543	0	0	0	0	0	0	0	0	0	0	0	0.108844	0.148841	0.0338983	0.11236	0.241619	0.114837	0	0	0	0	0	0	0	0	0.0805639	0.102648	0.137741	0	0	0.0300933
Lachnospiraceae[G-3]_01	Bacteria	Firmicutes	Clostridia	Clostridiales	Lachnospiraceae_[XIVa]	Lachnospiraceae_[G-3]	sp.	HOT_100	Lachnospiraceae_[G-3] sp.	0.003	0.08	0	0	0	0	0	0	0	0	0	0.0853728	0.334896	0.0575705	0	0	0.0216591	0.0262261	0	0	0.0272109	0.042526	0	0	0	0	0	0	0	0	0	0.0332005	0	0	0.302115	0.246356	0.137741	0.174723	0.306821	0.421306
Lachnospiraceae[G-3]_02	Bacteria	Firmicutes	Clostridia	Clostridiales	Lachnospiraceae_[XIVa]	Lachnospiraceae_[G-3]	sp.	HOT_100	Lachnospiraceae_[G-3] sp.	0.009	0.04	0	0	0.0202265	0.050025	0.0242895	0.0895656	0.144543	0	0	0	0	0	0	0	0	0.0524521	0	0	0.0272109	0	0	0	0	0	0	0	0	0	0	0	0	0	0	0.0205297	0.103306	0.145603	0.0472032	0.331026
Lautropia_01	Bacteria	Proteobacteria	Betaproteobacteria	Burkholderiales	Burkholderiaceae	Lautropia	mirabilis	HOT_022	Lautropia mirabilis	0	0.76	0.0709891	0.918836	0.262945	0.350175	0.145737	0.0447828	1.66225	0.680432	5.1606	1.1383	1.07167	0.518135	2.3692	0.633914	2.05761	2.15054	0.725514	0.173396	0.190476	0.531576	0.169492	0.426966	0.271821	0.390446	0	0.433622	0.0403226	0.238166	1.74751	0.0664011	0	0.4	0.120846	0.164237	0.447658	0.0582411	0	0
Lautropia_02	Bacteria	Proteobacteria	Betaproteobacteria	Burkholderiales	Burkholderiaceae	Lautropia	mirabilis	HOT_022	Lautropia mirabilis	0	0.75	0	0	0	0	0	0	0	0	0.0214133	0	0	0	0	0	0	0	0	0.198167	0	0.127578	0.101695	0.0898876	0.181214	0.321543	0.305998	0	0.0403226	0	0.542332	0.0332005	0	0.1	0.120846	1.41655	3.34022	0.815376	2.83219	0.962985
Lautropia_03	Bacteria	Proteobacteria	Betaproteobacteria	Burkholderiales	Burkholderiaceae	Lautropia	mirabilis	HOT_022	Lautropia mirabilis	0.003	0.17	0.0709891	0.102093	0	0	0	0.0447828	0.891351	0.398874	2.35546	1.28059	0.602813	0.402994	0.987167	0.198098	0.151614	0.6032	0	0.123854	0.0544218	0.531576	0.0677966	0	0	0	0	0	0	0	0	0.0664011	0.0817216	0	0.040282	0	0	0.0291206	0	0
Leptotrichia_01	Bacteria	Fusobacteria	Fusobacteria	Fusobacteriales	Leptotrichiaceae	Leptotrichia	sp.	HOT_462	Leptotrichia sp.	0	0.69	0.23663	0.255232	0.242718	0.550275	1.57882	0.0447828	0.192725	1.26701	0	0.0569152	2.2438	0.662061	0.172754	0.0396197	1.45116	0.786782	0	4.55784	5.0068	0.744206	1.11864	0.0898876	1.44971	1.03353	3.51897	0.867245	1.93548	3.27478	1.50648	2.19124	0.0817216	0.933333	0.866062	0.164237	0.619835	1.33955	0.330422	0.993079
Leptotrichia_02	Bacteria	Fusobacteria	Fusobacteria	Fusobacteriales	Leptotrichiaceae	Leptotrichia	wadei	HOT_222	Leptotrichia wadei	0	0.57	0.23663	1.30168	0.647249	4.85243	3.86204	1.27631	0.722717	6.73393	0	0	0	0	0	0	0	0	0	0.322021	0.0272109	0.042526	0.440678	0	0.151012	0.137804	1.98898	1.73449	1.41129	1.7267	1.44622	0.929615	0.108962	0.833333	0.040282	0.0205297	0	0.145603	0.212414	0.0601866
Leptotrichia_03	Bacteria	Fusobacteria	Fusobacteria	Fusobacteriales	Leptotrichiaceae	Leptotrichia	buccalis	HOT_563	Leptotrichia buccalis	0.006	0.36	0.141978	0.535988	2.6699	1.02551	0.364343	0.940439	0.0963623	0.187705	0.0214133	0.0569152	0	0	0	0	0	0	0	0	0	0.233893	0.101695	0.0224719	0.0302024	0	0.214198	0.0333556	0	0.0893123	0.0301296	0.0664011	0.0272405	0.0333333	0.302115	1.41655	0.964187	0.990099	0.236016	1.11345
Leptotrichia_04	Bacteria	Fusobacteria	Fusobacteria	Fusobacteriales	Leptotrichiaceae	Leptotrichia	hofstadii	HOT_224	Leptotrichia hofstadii	0	0.32	0.0473261	0.561511	0.343851	0.250125	0.145737	0.179131	0.313178	0.727358	0.342612	0.341491	0.90422	0.834773	0	0	0	0	0.685208	1.41194	1.52381	0.574102	0.338983	0.247191	0.211416	0.734956	0	0.200133	0	0.0595415	0.0903887	0.0332005	0	0.2	0.483384	0.307945	0.0344353	0.174723	0.0944064	0.541679
Leptotrichia_05	Bacteria	Fusobacteria	Fusobacteria	Fusobacteriales	Leptotrichiaceae	Leptotrichia	sp.	HOT_392	Leptotrichia sp.	0	0.31	0.899195	0.255232	0.687702	0.250125	0.485791	0.179131	0.385449	0.0234632	0	0	0	0	0	0	0	0	0	0.222938	0.816327	0.106315	0.305085	0.0449438	0.211416	0.459348	0	0.0667111	0	0	0	0.0332005	0	0	0.725076	0.349004	0.619835	1.1357	0.660845	3.64129
Leptotrichia_06	Bacteria	Fusobacteria	Fusobacteria	Fusobacteriales	Leptotrichiaceae	Leptotrichia	sp.	HOT_212	Leptotrichia sp.	0.003	0.3	0	0	0	0	0	0	0	0	0	0	0	0	0	0	0	0	0	0	0	0	0	0	0	0	0	0	0	0	0	0	0	0	0.20141	0.205297	0.516529	0.145603	0.118008	0.27084
Leptotrichia_07	Bacteria	Fusobacteria	Fusobacteria	Fusobacteriales	Leptotrichiaceae	Leptotrichia	sp.	HOT_462	Leptotrichia sp.	0.003	0.29	0.425935	0.0255232	0.0404531	0.275138	1.09303	0.0223914	0.0963623	0.539653	0	0	0	0.575705	0.0987167	0.0396197	0.584795	0.86546	0	0.123854	3.53741	0.446523	1.15254	0	0.181214	0.206706	3.21297	0	1.29032	1.66716	0.602591	0.59761	0.0817216	0.0333333	0.040282	0	0.103306	0.145603	0.0236016	0.0300933
Leptotrichia_08	Bacteria	Fusobacteria	Fusobacteria	Fusobacteriales	Leptotrichiaceae	Leptotrichia	hongkongensis	HOT_213	Leptotrichia hongkongensis	0.003	0.26	0.0946522	0.433895	0.242718	0.050025	0.0971581	0.246305	0.939533	0.187705	0	0.313034	0.468855	0.489349	0.518263	0.950872	0.303227	0.262261	0	0.396334	0.0544218	0.106315	0.237288	1.05618	0.543642	0.551217	0.0917993	0.0333556	0.0806452	0.119083	0.0602591	0.0664011	0	0.1	0.281974	0.061589	0	0.0291206	0	0.0300933
Leptotrichia_09	Bacteria	Fusobacteria	Fusobacteria	Fusobacteriales	Leptotrichiaceae	Leptotrichia	wadei	HOT_222	Leptotrichia wadei	0.003	0.22	0.0946522	0.408372	0.52589	1.42571	1.50595	0.649351	0.264996	2.74519	0	0	0	0	0	0	0	0	0	0	0.0544218	0	0.644068	0	0.0604047	0.0689022	1.59119	0	1.08871	0.893123	0.723109	0.63081	0	0.0666667	0.020141	0	0	0.0582411	0.0236016	0
Leptotrichia_10	Bacteria	Fusobacteria	Fusobacteria	Fusobacteriales	Leptotrichiaceae	Leptotrichia	sp.	HOT_219	Leptotrichia sp.	0.003	0.21	0.402272	0.0255232	0.303398	0.0250125	0	0.201523	0	0	0.0642398	0.0284576	0.0334896	0.172712	0	0	0	0.0786782	0	0	0	0	0	0	0	0	0	0	0	0	0	0	0	0	0	0.554301	0.964187	0.174723	0.212414	0.210653
Leptotrichia_11	Bacteria	Fusobacteria	Fusobacteria	Fusobacteriales	Leptotrichiaceae	Leptotrichia	sp.	HOT_215	Leptotrichia sp.	0.003	0.15	0	0.0255232	0	0	0.0242895	0	0	0	0	0	0	0	0.0246792	0	0	0	0	0	0	0	0.0338983	0.0449438	0.0302024	0	0.0305998	0.100067	0.120968	0.148854	0.0301296	0.730412	0.136203	0.266667	0.060423	0.0410593	0	0	0.0236016	0.0300933
Leptotrichia_12	Bacteria	Fusobacteria	Fusobacteria	Fusobacteriales	Leptotrichiaceae	Leptotrichia	sp.	HOT_498	Leptotrichia sp.	0	0.14	0	0	0	0	0	0	0	0	0	0	0	0	0	0	0	0.104904	0	0	0	0	0	0	0	0	2.38678	1.66778	1.00806	0.297708	1.86803	0.730412	0	0.333333	0	0	0	0.0582411	0.0236016	0.0601866
Leptotrichia_13	Bacteria	Fusobacteria	Fusobacteria	Fusobacteriales	Leptotrichiaceae	Leptotrichia	hofstadii	HOT_224	Leptotrichia hofstadii	0.003	0.12	0.283956	0.357325	0.505663	0.175088	0.194316	0.134348	0.120453	0.51619	0.321199	0.142288	0	0.633276	0	0	0	0	0.0806127	0.0743126	1.27891	0.255156	0.610169	0	0.0906071	0.252641	0.0611995	0	0	0.0297708	0	0.0664011	0	0	0.120846	0.0410593	0	0.0582411	0	0.0601866
Leptotrichia_14	Bacteria	Fusobacteria	Fusobacteria	Fusobacteriales	Leptotrichiaceae	Leptotrichia	buccalis	HOT_563	Leptotrichia buccalis	0.009	0.12	0.307619	0.178663	2.38673	0.250125	0.315764	0.246305	0.120453	0.234632	0	0.0569152	0	0.143926	0	0	0	0	0.0403063	0	0.0272109	0.042526	0.0677966	0	0	0	0.0305998	0	0	0.0297708	0	0	0	0	0.140987	0.123178	0.206612	0.0582411	0.118008	0.150466
Leptotrichia_15	Bacteria	Fusobacteria	Fusobacteria	Fusobacteriales	Leptotrichiaceae	Leptotrichia	sp.	HOT_225	Leptotrichia sp.	0.003	0.11	0	0	0.0202265	0	0	0	0.0240906	0	0.792291	0.426864	0.0669792	0.54692	0.123396	0.356577	0.0866363	0.0262261	0.241838	0.173396	0	0.21263	0.0338983	0	0	0.0229674	0	0	0	0	0	0	0	0	0.241692	0.554301	0.585399	0.174723	0.377626	0.300933
Leptotrichia_16	Bacteria	Fusobacteria	Fusobacteria	Fusobacteriales	Leptotrichiaceae	Leptotrichia	hongkongensis	HOT_213	Leptotrichia hongkongensis	0.006	0.08	0.0473261	0.0765697	0.0809061	0.0250125	0.121448	0.111957	0.240906	0.0703895	0	0.341491	0	0.201497	0.616979	1.10935	0.173273	0.183582	0.120919	0.0247709	0.0544218	0.042526	0.474576	0	0.211416	0.160772	0	0	0	0.0297708	0	0	0	0	0.020141	0	0	0.0291206	0	0
Leptotrichia_19	Bacteria	Fusobacteria	Fusobacteria	Fusobacteriales	Leptotrichiaceae	Leptotrichia	buccalis	HOT_563	Leptotrichia buccalis	0.009	0.07	0.78088	0.510465	0.970874	0.30015	0.680107	0.246305	0.0722717	0.187705	0	0	0	0	0	0	0	0	0	0	0	0	0	0	0	0	0	0	0	0	0.0301296	0	0	0	0	0	0	0	0	0
Leptotrichia_18	Bacteria	Fusobacteria	Fusobacteria	Fusobacteriales	Leptotrichiaceae	Leptotrichia	sp.	HOT_498	Leptotrichia sp.	0.003	0.07	0	0	0	0	0	0	0	0	0	0	0	0	0	0	0	0	0	0	0	0.021263	0	0	0	0	2.01958	0	0.927419	0.446561	0.391684	0.0332005	0	0.233333	0	0	0	0	0	0
Leptotrichia_17	Bacteria	Fusobacteria	Fusobacteria	Fusobacteriales	Leptotrichiaceae	Leptotrichia	buccalis	HOT_563	Leptotrichia buccalis	0.006	0.07	0.425935	0.255232	1.19337	0.30015	0.874423	0.201523	0.144543	0.0234632	0	0	0	0	0	0	0	0	0	0	0	0	0	0	0	0	0	0	0	0	0	0	0	0	0	0.0205297	0	0	0	0.0300933
Leptotrichia_20	Bacteria	Fusobacteria	Fusobacteria	Fusobacteriales	Leptotrichiaceae	Leptotrichia	sp.	HOT_212	Leptotrichia sp.	0.006	0.06	0	0	0	0	0	0	0	0	0	0	0	0	0	0	0	0	0	0	0	0	0	0	0	0	0	0	0	0	0	0	0	0	0	0	0.0344353	0.0291206	0	0.0300933
Leptotrichia_21	Bacteria	Fusobacteria	Fusobacteria	Fusobacteriales	Leptotrichiaceae	Leptotrichia	hofstadii	HOT_224	Leptotrichia hofstadii	0.003	0.05	0	0.0255232	0	0	0	0	0	0	0	0	0	0	0	0	0	0	0	0.718355	0.870748	0.807995	0.271186	0.539326	0.0302024	0.0689022	0	0	0	0	0	0	0	0	0	0	0	0	0	0
Leptotrichia_23	Bacteria	Fusobacteria	Fusobacteria	Fusobacteriales	Leptotrichiaceae	Leptotrichia	hofstadii	HOT_224	Leptotrichia hofstadii	0.003	0.05	0	0.280755	0.283172	0.10005	0.0485791	0.0447828	0.0963623	0.258095	0.0642398	0.0569152	0	0.0575705	0.0493583	0	0	0	0	0.222938	0.544218	0.106315	0	0.0674157	0.0302024	0.0229674	0	0.100067	0	0	0	0.0996016	0	0.133333	0	0.0205297	0	0	0	0.0300933
Leptotrichia_22	Bacteria	Fusobacteria	Fusobacteria	Fusobacteriales	Leptotrichiaceae	Leptotrichia	buccalis	HOT_563	Leptotrichia buccalis	0.009	0.05	0.0946522	0.306279	0.485437	0.4002	0.0971581	0.179131	0	0.0703895	0	0.0284576	0	0.0287853	0	0	0	0	0	0	0.0272109	0.042526	0.0338983	0	0	0	0.0305998	0	0.0403226	0	0	0	0	0	0.020141	0.0821187	0.137741	0.349447	0	0.0300933
Leptotrichia_24	Bacteria	Fusobacteria	Fusobacteria	Fusobacteriales	Leptotrichiaceae	Leptotrichia	buccalis	HOT_563	Leptotrichia buccalis	0.009	0.03	0.496924	0.280755	0.707929	0.2001	0.145737	0.0671742	0.0722717	0	0	0	0	0	0	0	0	0	0	0	0	0.021263	0	0	0	0	0	0	0	0	0	0	0	0	0	0	0	0	0	0
Mitsuokella_01	Bacteria	Firmicutes	Clostridia	Clostridiales	Veillonellaceae	Mitsuokella	sp.	HOT_521	Mitsuokella sp.	0.003	0.09	0	0	0	0	0	0	0	0	0	0	0	0	0	0	0	0	0	0	0	0	0	0	0	0	1.77479	0.6004	0.806452	0.148854	1.65713	0.199203	0	0.366667	0	0	0	0	0	0
Mitsuokella_02	Bacteria	Firmicutes	Clostridia	Clostridiales	Veillonellaceae	Mitsuokella	sp.	HOT_521	Mitsuokella sp.	0	0.08	0	0	0	0	0	0	0	0	0	0	0	0	0	0	0	0	0	0	0	0	0	0	0	0	0.703794	0.166778	0.403226	1.13129	1.47635	0.232404	0.0544811	0.4	0	0	0	0	0	0
Mogibacterium_01	Bacteria	Firmicutes	Clostridia	Clostridiales	Peptostreptococcaceae_[XI]	Mogibacterium	-	HOT_593;HOT_691	Mogibacterium diversum;Mogibacterium neglectum	0.003	0.1	0.023663	0	0	0.10005	0	0.0223914	0.0722717	0	0	0	0	0	0	0	0.129955	0.0524521	0	0	0.0272109	0	0	0	0	0.0229674	0.275398	0.366911	0.524194	0.476332	0.0301296	0.962815	0.572051	0.8	0.040282	0.0205297	0	0	0	0.0300933
Moryella_01	Bacteria	Firmicutes	Clostridia	Clostridiales	Lachnospiraceae_[XIVa]	Moryella	sp.	HOT_419	Moryella sp.	0	0.12	0	0.0255232	0.182039	0.10005	0.874423	0.0671742	0.0722717	0.164242	0	0	0.0334896	0.0575705	0	0	0	0	0	0	0	0	0	0	0	0	0.611995	0.0333556	0.967742	0.684728	0.210907	1.32802	0.108962	0.333333	0	0	0	0.52417	0	0.120373
Neisseria_01	Bacteria	Proteobacteria	Betaproteobacteria	Neisseriales	Neisseriaceae	Neisseria	subflava	HOT_476	Neisseria subflava	0	2.26	5.96309	5.8193	12.4393	8.6043	3.52198	0.515002	0.289087	1.94744	0.107066	0	0	0	0	0	0	0	0.0403063	0.0495417	0.0544218	0.042526	0.237288	0.11236	0	0	0.0305998	0	0	0	1.50648	0	0	0.0666667	0.302115	2.93574	2.3416	0.698893	1.93533	0.0300933
Neisseria_02	Bacteria	Proteobacteria	Betaproteobacteria	Neisseriales	Neisseriaceae	Neisseria	-	HOT_015;HOT_609;HOT_682	Neisseria sp.;Neisseria flava;Neisseria mucosa	0	1.72	0.591576	2.37366	1.6788	0.150075	0.121448	0	2.67405	0.610042	4.15418	0	0	0.0575705	0.197433	0.0396197	0	0.0786782	0	0	0.29932	0.191367	0.576271	2.11236	2.08396	3.78962	0.0305998	0.100067	0.0806452	0.357249	2.9527	0.0332005	0.217924	0.733333	2.53776	0.985424	5.13085	1.31043	4.03587	0.932892
Neisseria_03	Bacteria	Proteobacteria	Betaproteobacteria	Neisseriales	Neisseriaceae	Neisseria	pharyngis	HOT_729	Neisseria pharyngis	0	1.2	0	0	0	0	0	0	0	0	0	0	0	0	0	0	0	0	0	0	0	0	0	0	0	0.0229674	0	0	0	0	0	0	0	0	1.36959	0.821187	0.619835	0.116482	3.56384	0.0300933
Neisseria_04	Bacteria	Proteobacteria	Betaproteobacteria	Neisseriales	Neisseriaceae	Neisseria	-	HOT_015;HOT_609;HOT_682	Neisseria sp.;Neisseria flava;Neisseria mucosa	0.003	0.95	0	0	0	0	0	0	0	0	0	0	0	0	0	0	0	0	0	0	0	0	0	0	0	0	0	0	0	0	0	0	0	0	0	0	0	0	0	0
Neisseria_05	Bacteria	Proteobacteria	Betaproteobacteria	Neisseriales	Neisseriaceae	Neisseria	oralis	HOT_014	Neisseria oralis	0	0.94	0	0	0	0	0	0	0	0.0234632	0.214133	0	0	0	0	0	0	0	0.120919	0.148625	0.108844	0	0	0.0449438	0.120809	0.0689022	0.0917993	0	0.0403226	0	0.0301296	0.132802	0.136203	0	1.36959	2.66886	3.54683	1.16482	2.64338	5.23623
Neisseria_06	Bacteria	Proteobacteria	Betaproteobacteria	Neisseriales	Neisseriaceae	Neisseria	elongata	HOT_598	Neisseria elongata	0	0.64	0.023663	0.204186	0.161812	0.125063	0	0	0.0963623	0.117316	0	0	0	0	0.0740375	0	0.0216591	0.104904	0.201532	0	0.108844	0.42526	0.0677966	3.73034	0.0906071	0.0229674	0	0	0	0	0.723109	0	0.0817216	0.0333333	0.563948	0.0821187	0.378788	0	0.0472032	0
Neisseria_07	Bacteria	Proteobacteria	Betaproteobacteria	Neisseriales	Neisseriaceae	Neisseria	elongata	HOT_598	Neisseria elongata	0.003	0.55	2.65026	1.04645	0.687702	0.0750375	0.194316	0.246305	0.192725	0.492726	0	0.910643	0	0.662061	0.370188	0	0.0216591	0	0.44337	0.0990835	0.517007	0.106315	0	0.269663	0.0302024	0.643087	0	0	0	0	0	0	0	0	0.0805639	0.513242	0.241047	0.116482	0.236016	0
Neisseria_08	Bacteria	Proteobacteria	Betaproteobacteria	Neisseriales	Neisseriaceae	Neisseria	subflava	HOT_476	Neisseria subflava	0.003	0.41	0	0	0.0202265	0	0	0	0	0	0	0	0	0	0	0	0.0216591	0	5.56227	0.198167	1.90476	4.63534	1.05085	9.4382	1.54032	0.987598	0	0	0	0.0297708	0.69298	0	0	0	0	0.0205297	0	0	0	0
Neisseria_09	Bacteria	Proteobacteria	Betaproteobacteria	Neisseriales	Neisseriaceae	Neisseria	sp.	HOT_020	Neisseria sp.	0.003	0.23	0.0946522	0.0510465	0.667476	0.725363	0.995871	0.403045	0.240906	0.0234632	0	0	0	0	0.0246792	0	0	0	0	0	0.0272109	0	0	0.0224719	0.0302024	0	0	0	0	0	0.150648	0	0	0	0.040282	0.821187	0.792011	0.174723	1.36889	0.0902799
Neisseria_10	Bacteria	Proteobacteria	Betaproteobacteria	Neisseriales	Neisseriaceae	Neisseria	subflava	HOT_476	Neisseria subflava	0.003	0.22	0.851869	1.35273	0.0809061	0.10005	0.0971581	0.985222	0.43363	1.75974	0	0	0	0	0	0	0	0	0	0	0	0.042526	0.0338983	0	0	0	0	0	0	0	0	0	0	0	0	0.225826	0	0	0	0
Neisseria_11	Bacteria	Proteobacteria	Betaproteobacteria	Neisseriales	Neisseriaceae	Neisseria	-	HOT_015;HOT_609;HOT_682	Neisseria sp.;Neisseria flava;Neisseria mucosa	0.003	0.21	0.283956	0.944359	0.0404531	0	0	0	2.74633	0.586579	1.71306	0	0.0334896	0.0575705	0.0740375	0	0.0216591	0	0	0	0.29932	0.382734	0.576271	0	0.0302024	0.0459348	0	0	0.0403226	0.0595415	0	0	0.272405	0	0.060423	0.0205297	0	0	0	0.120373
Neisseria_12	Bacteria	Proteobacteria	Betaproteobacteria	Neisseriales	Neisseriaceae	Neisseria	elongata	HOT_598	Neisseria elongata	0.003	0.13	0	0	0	0	0	0	0	0	0	0	0	0	0	0	0	0	0	0	0	0	0	0.247191	0	0	0	0	0	0	0	0	0	0	0.100705	0.369534	0.895317	0.320326	0.118008	0.0300933
Neisseria_13	Bacteria	Proteobacteria	Betaproteobacteria	Neisseriales	Neisseriaceae	Neisseria	sp.	HOT_499	Neisseria sp.	0.009	0.11	0	0	0	0	0	0	0	0	0.0856531	0	0	0	0	0	0	0	0	0	0	0	0	0	0	0	0	0	0	0	0	0	0	0	0	0	0	0	0	0
Neisseria_14	Bacteria	Proteobacteria	Betaproteobacteria	Neisseriales	Neisseriaceae	Neisseria	pharyngis	HOT_729	Neisseria pharyngis	0.003	0.1	0	0	0	0	0	0	0	0	0	0	0	0	0	0	0	0	0	0	0	0	0	0	0	0	0	0	0	0	0	0	0	0	0	0	0	0	0	0
Neisseria_15	Bacteria	Proteobacteria	Betaproteobacteria	Neisseriales	Neisseriaceae	Neisseria	subflava	HOT_476	Neisseria subflava	0.003	0.08	0	0.153139	0.0606796	0.050025	0	0	0	0.0938527	0	0	0	0	0	0	0	0	0	0	0	0.042526	0	0.0224719	0.0604047	0	0	0	0	0	0	0	0	0	0.040282	0.102648	0.103306	0.0291206	0.188813	0
Neisseria_17	Bacteria	Proteobacteria	Betaproteobacteria	Neisseriales	Neisseriaceae	Neisseria	pharyngis	HOT_729	Neisseria pharyngis	0.003	0.08	0	0	0	0	0	0	0	0	0	0	0	0	0	0	0	0	0	0	0	0	0	0	0	0	0	0	0	0	0	0	0	0	0	0.0821187	0	0	0.0472032	0
Neisseria_16	Bacteria	Proteobacteria	Betaproteobacteria	Neisseriales	Neisseriaceae	Neisseria	subflava	HOT_476	Neisseria subflava	0.006	0.08	0	0.0255232	0	0	0	0	0	0	0	0	0	0	0	0	0	0	0	0.718355	0.653061	3.25324	0.542373	0	0	0	0	0	0	0	0	0	0.0272405	0	0	0	0	0	0	0
Neisseria_19	Bacteria	Proteobacteria	Betaproteobacteria	Neisseriales	Neisseriaceae	Neisseria	-	HOT_015;HOT_609;HOT_682	Neisseria sp.;Neisseria flava;Neisseria mucosa	0.006	0.08	0.0473261	0.153139	0.121359	0.050025	0	0	0.337268	0.0469263	0.364026	0	0	0	0.0246792	0	0	0	0	0	0.0272109	0.0637891	0.101695	0.0898876	0.241619	0.252641	0	0	0	0.0297708	0.271166	0	0	0.0666667	0.120846	0.143708	0.206612	0.0291206	0.236016	0.0601866
Neisseria_18	Bacteria	Proteobacteria	Betaproteobacteria	Neisseriales	Neisseriaceae	Neisseria	subflava	HOT_476	Neisseria subflava	0.003	0.08	0	0	0.182039	0.125063	0.0485791	0	0	0	0	0	0	0	0	0	0	0	0	0	0	0	0	0.0898876	0	0	0	0	0	0	0	0	0	0	0	0.0205297	0.0344353	0	0.0472032	0
Neisseria_20	Bacteria	Proteobacteria	Betaproteobacteria	Neisseriales	Neisseriaceae	Neisseria	elongata	HOT_598	Neisseria elongata	0.006	0.07	0.449598	0.306279	0	0	0	0.179131	0.0240906	0.258095	0	0.227661	0	0.719632	0.123396	0	0	0	0	0.222938	0.217687	0.148841	0.0338983	0	0	0	0	0	0	0	0	0	0	0	0	0.0410593	0	0	0	0
Neisseria_21	Bacteria	Proteobacteria	Betaproteobacteria	Neisseriales	Neisseriaceae	Neisseria	subflava	HOT_476	Neisseria subflava	0.006	0.06	0.260293	0.306279	0.930421	0.525263	0.291474	0.0895656	0	0.0703895	0	0	0	0	0	0	0	0	0	0	0	0	0	0	0	0	0	0	0	0	0.0301296	0	0	0	0.020141	0.061589	0.0344353	0.0291206	0.0472032	0
Neisseria_22	Bacteria	Proteobacteria	Betaproteobacteria	Neisseriales	Neisseriaceae	Neisseria	subflava	HOT_476	Neisseria subflava	0.009	0.05	0	0	0	0	0	0	0	0	0	0	0	0	0	0	0	0	0.483676	0	0	0	0	2.65169	0.0604047	0.0229674	0	0	0	0	0	0	0	0	0	0	0	0	0	0
Neisseria_23	Bacteria	Proteobacteria	Betaproteobacteria	Neisseriales	Neisseriaceae	Neisseria	subflava	HOT_476	Neisseria subflava	0.003	0.04	0.283956	0.255232	0.424757	0.375188	0.170027	0.0447828	0	0.140779	0	0	0	0	0	0	0	0	0	0	0	0	0	0	0	0	0	0	0.0403226	0	0.210907	0	0	0	0	0.0205297	0	0	0	0
Neisseria_24	Bacteria	Proteobacteria	Betaproteobacteria	Neisseriales	Neisseriaceae	Neisseria	subflava	HOT_476	Neisseria subflava	0.003	0.03	0.0473261	0.0255232	0.9911	0.775388	0.242895	0	0	0.0234632	0	0	0	0	0	0	0	0	0	0	0	0	0	0	0	0	0	0	0	0	0.0301296	0	0	0	0	0	0	0	0	0
Oribacterium_01	Bacteria	Firmicutes	Clostridia	Clostridiales	Lachnospiraceae_[XIVa]	Oribacterium	-	HOT_078;HOT_372	Oribacterium sp.;Oribacterium sp.	0	0.1	0	0	0	0.125063	0.0728686	0	0.0481812	0.0703895	0.107066	0	0	0	0.197433	0.0396197	0	0.183582	0	0	0	0	0	0	0	0	0.305998	0.133422	0.483871	0.982435	0.421814	0.996016	0.299646	0.5	0	0	0	0.0291206	0	0.0300933
Ottowia_01	Bacteria	Proteobacteria	Betaproteobacteria	Burkholderiales	Comamonadaceae	Ottowia	sp.	HOT_894	Ottowia sp.	0	0.48	0.851869	0.153139	0.404531	0.125063	0.0242895	0.134348	0.0240906	0.0469263	0	0	0	0.172712	0	0	0	0	0	0.0247709	0.0272109	0.233893	0	0	0	0.298576	0	0	0	0	0.0301296	0	0	0	0.20141	1.1086	1.13636	0.669773	1.15648	0.722239
Ottowia_02	Bacteria	Proteobacteria	Betaproteobacteria	Burkholderiales	Comamonadaceae	Ottowia	sp.	HOT_894	Ottowia sp.	0.003	0.06	0.0473261	0.0255232	0	0	0	0.201523	0	0.0469263	0	0.0569152	0	0	0	0	0	0	0	0.0743126	0	0	0	0	0	0	0	0	0	0	0	0	0	0	0	0.123178	0	0	0	0.0902799
Porphyromonas_01	Bacteria	Bacteroidetes	Bacteroides	Bacteroidales	Porphyromonadaceae	Porphyromonas	sp.	HOT_279	Porphyromonas sp.	0	0.46	0.425935	0.765697	0.384304	0.575288	0.267185	0.111957	0.626355	0.117316	0	0.512237	1.40656	0.805987	0.641658	0	0.0216591	0.0262261	0.564289	0.173396	0.870748	1.53094	0.0338983	2.04494	0.392631	0.252641	0.0305998	0	0.201613	0.208395	0.451943	0	0	0.133333	1.24874	2.19667	1.65289	0.698893	1.74652	0.361119
Porphyromonas_02	Bacteria	Bacteroidetes	Bacteroides	Bacteroidales	Porphyromonadaceae	Porphyromonas	sp.	HOT_279	Porphyromonas sp.	0.003	0.17	0.0709891	0	0.0202265	0	0	0	0	0	0	0	0	0	0	0	0	0	0	0	0	0.042526	0	0	0	0	0	0	0	0	0	0	0	0	0	0.0410593	0	0	0.0236016	0
Porphyromonas_03	Bacteria	Bacteroidetes	Bacteroides	Bacteroidales	Porphyromonadaceae	Porphyromonas	-	HOT_275;HOT_277;HOT_283;HOT_284	Porphyromonas sp.;Porphyromonas sp.;Porphyromonas catoniae;Porphyromonas sp.	0.003	0.13	0	0	0	0	0	0	0	0	0	0	0	0	0	0	0	0	0	0.222938	0	0	0	0	0	0	0	0	0	0	0	0	0	0	0	0	0	0	0	0
Porphyromonas_04	Bacteria	Bacteroidetes	Bacteroides	Bacteroidales	Porphyromonadaceae	Porphyromonas	sp.	HOT_279	Porphyromonas sp.	0.003	0.09	0.378609	0.153139	0.262945	0.050025	0.242895	0.0223914	0	0.0938527	0	0.284576	0	0.172712	0.444225	0	0	0	0.322451	0.0247709	1.19728	0.574102	0	0	0.211416	0.0229674	0	0	0	0.0297708	0.0301296	0	0	0	0.140987	0.205297	0.241047	0.0582411	0	0
Porphyromonas_05	Bacteria	Bacteroidetes	Bacteroides	Bacteroidales	Porphyromonadaceae	Porphyromonas	gingivalis	HOT_619	Porphyromonas gingivalis	0.006	0.08	0	0.0255232	0	0	0	0	0	0	0	0	0	0	0	0	0	0	0	0	0	0	0	0	0	0	0	0	0.201613	0	0	0.730412	0.871697	1	0	0	0	0.0291206	0	0
Porphyromonas_06	Bacteria	Bacteroidetes	Bacteroides	Bacteroidales	Porphyromonadaceae	Porphyromonas	sp.	HOT_279	Porphyromonas sp.	0.003	0.08	0	0	0	0	0	0	0	0	0	0	0	0	0	0	0	0	1.00766	0	0.190476	0.616628	0.169492	2.20225	0.362428	0.298576	0	0	0	0	0	0	0	0	0	0	0	0	0	0
Porphyromonas_08	Bacteria	Bacteroidetes	Bacteroides	Bacteroidales	Porphyromonadaceae	Porphyromonas	sp.	HOT_279	Porphyromonas sp.	0.003	0.07	0	0	0	0	0	0	0	0	0	0	0	0	0	0	0	0	0	0	0	0	0	0	0	0	0	0	0	0	0.0301296	0	0	0	0	0	0	0	0	0
Porphyromonas_07	Bacteria	Bacteroidetes	Bacteroides	Bacteroidales	Porphyromonadaceae	Porphyromonas	-	HOT_279;HOT_283	Porphyromonas sp.;Porphyromonas catoniae	0.006	0.07	0	0.0510465	0	0	0	0.0223914	0	0	0	0	0	0	0	0	0	0	0	0.0990835	0.0544218	0.042526	0	0	0.0906071	0.206706	0	0	0	0	0	0	0	0	0	0.266886	0.482094	0.52417	1.01487	0.300933
Porphyromonas_09	Bacteria	Bacteroidetes	Bacteroides	Bacteroidales	Porphyromonadaceae	Porphyromonas	sp.	HOT_279	Porphyromonas sp.	0.003	0.05	0.591576	0.102093	1.17314	0.375188	0.437212	0	0.626355	0	0	0	0.0334896	0	0	0	0	0	0	0	0.0272109	0	0	0	0	0	0	0	0	0	0	0	0	0	0	0	0	0	0	0
Porphyromonas_10	Bacteria	Bacteroidetes	Bacteroides	Bacteroidales	Porphyromonadaceae	Porphyromonas	-	HOT_279;HOT_283	Porphyromonas sp.;Porphyromonas catoniae	0.003	0.04	0.023663	0	0.242718	0.050025	0.0971581	0.515002	0.192725	0	0	0	0	0	0	0	0	0	0	0.0247709	0.163265	0.21263	0.0677966	0.134831	0.0302024	0.0689022	0	0	0	0	0	0	0	0	0	0.0205297	0	0	0.0472032	0
Prevotella_01	Bacteria	Bacteroidetes	Bacteroides	Bacteroidales	Prevotellaceae	Prevotella	melaninogenica	HOT_469	Prevotella melaninogenica	0	0.63	0.023663	0	0	0	0	0.0447828	0.0722717	0.0234632	0	0	0.234427	0.0575705	0.0246792	0	0.0433182	0	0.0806127	0	0	0	0	0	0	0	0.0917993	0.266845	2.05645	1.66716	0.0903887	0.298805	5.0395	0.6	0.020141	0.0205297	0	0.0582411	0	0
Prevotella_02	Bacteria	Bacteroidetes	Bacteroides	Bacteroidales	Prevotellaceae	Prevotella	nigrescens	HOT_693	Prevotella nigrescens	0.012	0.34	0.0473261	0	0	0.150075	0.0242895	0.0671742	0	0.0938527	0	0.0853728	0	0.0863558	0	0	0.129955	0.576974	0	0	0	0	0	0	0	0	1.13219	1.10073	0.322581	0	0	1.66003	0.898938	4.26667	0	0	0	0.0873617	0.0236016	0
Prevotella_03	Bacteria	Bacteroidetes	Bacteroides	Bacteroidales	Prevotellaceae	Prevotella	sp.	HOT_310	Prevotella sp.	0.003	0.32	0	0	0	0	0	0	0	0	0	0	0	0	0	0	0	0	0	0	0	0	0	0	0	0	1.83599	0.466978	7.45968	2.08395	0.0301296	4.34927	3.35059	0	0.040282	0.102648	0.241047	0.116482	0	0
Prevotella_04	Bacteria	Bacteroidetes	Bacteroides	Bacteroidales	Prevotellaceae	Prevotella	-	HOT_314;HOT_469;HOT_885	Prevotella sp.;Prevotella melaninogenica;Prevotella scopos	0.003	0.26	0	0	0	0	0	0.111957	0.264996	0.0938527	0	0	0	0	0	0	0	0	0	0.0743126	0.244898	1.12694	0.237288	0	0.0302024	0	0.948592	0.133422	2.17742	1.7267	0.150648	0.498008	2.86026	0.566667	2.41692	0.492712	0.309917	0.0291206	0	0
Prevotella_05	Bacteria	Bacteroidetes	Bacteroides	Bacteroidales	Prevotellaceae	Prevotella	-	HOT_313;HOT_572	Prevotella sp.;Prevotella veroralis	0.006	0.25	0	0	0	0	0.0242895	0.0223914	0	0	0	0.0284576	0	0	0	0	0	0	0	0	0	0	0	0	0	0	2.44798	1.03402	3.02419	3.57249	0.69298	1.09562	0.435849	2.43333	0	0	0	0.291206	0	0
Prevotella_06	Bacteria	Bacteroidetes	Bacteroides	Bacteroidales	Prevotellaceae	Prevotella	intermedia	HOT_643	Prevotella intermedia	0.009	0.19	0.118315	0	0	0	0	0.335871	0.0481812	0	0	0.0284576	0.0334896	0.805987	0	0	0.974659	1.75715	0	0	0	0	0	0	0	0	0	0	0	0	0	0	0	0	0	0	0	0.116482	0.0944064	0
Prevotella_07	Bacteria	Bacteroidetes	Bacteroides	Bacteroidales	Prevotellaceae	Prevotella	sp.	HOT_317	Prevotella sp.	0.009	0.18	0	0	0	0	0	0	0	0	0	0.170746	0.401875	0.143926	0	0	0.173273	0.0524521	0	0	0	0	0	0	0	0	0	0	0	0	0	0	0	0	1.55086	0.698009	0.482094	0.786255	0.306821	4.15287
Prevotella_08	Bacteria	Bacteroidetes	Bacteroides	Bacteroidales	Prevotellaceae	Prevotella	-	HOT_314;HOT_885	Prevotella sp.;Prevotella scopos	0.003	0.17	0	0	0	0	0	0	0	0	0	0	0	0	0	0	0	0	0	0	0	0	0	0	0	0	1.95838	1.33422	0.282258	0.654957	0.0301296	2.32404	3.05094	1.23333	0	0	0	0	0	0
Prevotella_09	Bacteria	Bacteroidetes	Bacteroides	Bacteroidales	Prevotellaceae	Prevotella	-	HOT_314;HOT_885	Prevotella sp.;Prevotella scopos	0	0.16	0	0	0	0	0	0	0	0	0	0	0	0	0	0	0	0	0	0	0	0	0	0	0	0	1.31579	0.967312	0.362903	1.04198	0.331425	2.15803	2.47889	0.866667	0	0.0205297	0.0344353	0	0	0
Prevotella_10	Bacteria	Bacteroidetes	Bacteroides	Bacteroidales	Prevotellaceae	Prevotella	-	HOT_313;HOT_572	Prevotella sp.;Prevotella veroralis	0.009	0.16	0	0	0	0	0	0	0	0	0	0	0	0	0	0	0	0	0	0	0	0	0	0	0	0	3.48837	0.833889	0.0806452	4.3763	0.723109	0.0332005	0.0272405	0.333333	0	0	0	0.0873617	0	0
Prevotella_11	Bacteria	Bacteroidetes	Bacteroides	Bacteroidales	Prevotellaceae	Prevotella	sp.	HOT_313	Prevotella sp.	0	0.15	0	0	0	0	0	0	0.0240906	0	0	0	0.133958	0.0863558	0.0246792	0	0	0	0	0	0	0	0	0	0.0604047	0	1.31579	1.23416	0.362903	0.506103	0.0602591	2.52324	2.0158	1.03333	0	0	0	0	0.0236016	0
Prevotella_12	Bacteria	Bacteroidetes	Bacteroides	Bacteroidales	Prevotellaceae	Prevotella	sp.	HOT_300	Prevotella sp.	0	0.15	0.0709891	0	0.101133	0.2001	0.121448	0.201523	0	0.398874	0	0	0	0	0	0	0	0	0	0	0	0	0	0	0	0	1.89718	1.40093	0.443548	0.238166	0.602591	0.564409	0.49033	0.1	0	0	0	0	0	0.0300933
Prevotella_14	Bacteria	Bacteroidetes	Bacteroides	Bacteroidales	Prevotellaceae	Prevotella	nigrescens	HOT_693	Prevotella nigrescens	0.009	0.13	0	0	0	0.0750375	0.582949	0.179131	0.0240906	0	0	0	0	0	0.0987167	0	0	0.288487	0	0	0	0.021263	0	0	0	0	0	0.0333556	0.443548	0.654957	0.120518	0.265604	0.0817216	4.8	0	0	0	0	0	0
Prevotella_15	Bacteria	Bacteroidetes	Bacteroides	Bacteroidales	Prevotellaceae	Prevotella	oris	HOT_311	Prevotella oris	0	0.13	0	0	0	0	0.0485791	0.0895656	0.0240906	0.234632	0	0	0	0.143926	0.0246792	0	0.173273	0.340939	0	0	0	0	0	0	0	0	0.520196	0.133422	0.524194	1.16106	0.0903887	1.22842	1.17134	1.73333	0	0	0	0	0.0236016	0
Prevotella_13	Bacteria	Bacteroidetes	Bacteroides	Bacteroidales	Prevotellaceae	Prevotella	-	HOT_298;HOT_313;HOT_314;HOT_469;HOT_885	Prevotella histicola;Prevotella sp.;Prevotella sp.;Prevotella melaninogenica;Prevotella scopos	0.006	0.13	0	0	0	0	0	0	0	0	0	0.0284576	1.47354	1.20898	0.616979	0	3.68204	1.18017	0	0	0	0	0	0	0	0	0	0	0.0403226	0	0	0	0.163443	0.0333333	0	0	0	0	0	0
Prevotella_17	Bacteria	Bacteroidetes	Bacteroides	Bacteroidales	Prevotellaceae	Prevotella	sp.	HOT_317	Prevotella sp.	0.003	0.12	0	0	0	0	0	0	0	0	0	0	0	0	0	0	0	0	0	0.0247709	0	0	0	0	0	0	0	0	0	0	0	0	0	0	0	0	0	0	0	0
Prevotella_16	Bacteria	Bacteroidetes	Bacteroides	Bacteroidales	Prevotellaceae	Prevotella	-	HOT_313;HOT_572	Prevotella sp.;Prevotella veroralis	0.009	0.12	0	0	0	0	0	0.0447828	0.0240906	0	0	0.0284576	0	0	0	0	0	0	0	0	0	0	0	0	0	0	1.83599	0	1.93548	3.00685	0.451943	0.232404	0.0817216	0.2	0	0	0	0.0291206	0	0
Prevotella_18	Bacteria	Bacteroidetes	Bacteroides	Bacteroidales	Prevotellaceae	Prevotella	sp.	HOT_317	Prevotella sp.	0.003	0.12	0.307619	0.510465	0.121359	0.325163	0.194316	0.15674	0.0240906	0.0469263	0	0	0	0	0	0	0	0	0	0	0.163265	0.042526	0.0338983	0.0449438	0	0	0.0305998	0.0333556	0.0403226	0.0595415	0	0.298805	0.190684	0.133333	0	0.390064	0	0.203844	0.0236016	0.0300933
Prevotella_20	Bacteria	Bacteroidetes	Bacteroides	Bacteroidales	Prevotellaceae	Prevotella	sp.	HOT_317	Prevotella sp.	0.006	0.11	0	0	0	0	0	0	0	0	0	0	0	0	0	0	0	0	0	0	0	0	0	0	0	0	0.0917993	0	0	0.0297708	0.210907	0.265604	0.272405	0.366667	0	0.0205297	0	0	0	0
Prevotella_19	Bacteria	Bacteroidetes	Bacteroides	Bacteroidales	Prevotellaceae	Prevotella	-	HOT_313;HOT_314;HOT_885	Prevotella sp.;Prevotella sp.;Prevotella scopos	0.009	0.11	0	0	0	0	0	0	0	0	0	0	0	0	0	0	0	0	0	0	0	0	0	0	0	0	0.826193	1.2008	0.120968	0.178625	0.0301296	1.85923	1.57995	1.26667	0	0	0	0	0	0
Prevotella_21	Bacteria	Bacteroidetes	Bacteroides	Bacteroidales	Prevotellaceae	Prevotella	nigrescens	HOT_693	Prevotella nigrescens	0.015	0.1	0.023663	0	0	0.050025	0	0.0223914	0	0	0	0	0	0.0863558	0.0246792	0.0792393	0.129955	0.445843	0	0	0	0	0	0	0	0	0.795594	0.100067	0.604839	0.0297708	0.0301296	0.531208	0.844457	0.533333	0	0	0	0	0	0
Prevotella_22	Bacteria	Bacteroidetes	Bacteroides	Bacteroidales	Prevotellaceae	Prevotella	nigrescens	HOT_693	Prevotella nigrescens	0.015	0.1	0	0	0	0.0250125	0.0242895	0	0	0	0	0	0	0	0	0	0.0216591	0	0	0	0	0	0	0	0	0	0.887393	1.63442	0	0.0297708	0	0.0332005	0.0272405	0.966667	0	0	0	0.145603	0	0
Prevotella_26	Bacteria	Bacteroidetes	Bacteroides	Bacteroidales	Prevotellaceae	Prevotella	oulorum	HOT_288;HOT_288	Prevotella oulorum;Prevotella oulorum	0	0.07	0	0	0.121359	0.175088	0.121448	0.0447828	0.578174	0.140779	0.0428266	0.170746	0.435365	0.0863558	0.0246792	0.118859	0.0866363	0.340939	0	0	0	0	0	0	0	0	0.152999	0.0333556	0.120968	0.178625	0	0.59761	0.190684	0.133333	0.060423	0	0	0.0291206	0	0.0902799
Prevotella_25	Bacteria	Bacteroidetes	Bacteroides	Bacteroidales	Prevotellaceae	Prevotella	oulorum	HOT_288;HOT_288	Prevotella oulorum;Prevotella oulorum	0.003	0.07	0	0	0	0	0	0	0	0	0	0	0	0	0	0	0	0	0	0	0	0.021263	0.0338983	0	0	0.0459348	0.673195	0.6004	1.12903	0.684728	0.150648	0.365206	0.245165	0.133333	0	0	0	0	0	0
Prevotella_23	Bacteria	Bacteroidetes	Bacteroides	Bacteroidales	Prevotellaceae	Prevotella	-	HOT_314;HOT_469;HOT_885	Prevotella sp.;Prevotella melaninogenica;Prevotella scopos	0.006	0.07	0	0	0	0	0	0	0	0	0	0	0	0	0	0	0	0	0	0	0	0	0	0	0	0	0.122399	0.0333556	0.322581	0.0893123	0	0	0	0	2.77946	0.677479	0.241047	0.0873617	0	0.0300933
Prevotella_24	Bacteria	Bacteroidetes	Bacteroides	Bacteroidales	Prevotellaceae	Prevotella	melaninogenica	HOT_469	Prevotella melaninogenica	0.003	0.07	0	0	0.0202265	0	0	0	0	0	0	0	0	0	0	0	0	0	0	0	0	0	0	0	0	0	0.0611995	0.166778	0.0403226	1.2206	0.0301296	0	0.108962	0.0333333	0	0	0	0	0	0
Prevotella_27	Bacteria	Bacteroidetes	Bacteroides	Bacteroidales	Prevotellaceae	Prevotella	nigrescens	HOT_693	Prevotella nigrescens	0.012	0.05	0	0	0	0	1.09303	0	0	0	0	0	0	0	0	0	0	0	0	0	0	0	0	0	0	0	0	0	0	0.833581	0.150648	0	0	1.1	0	0	0	0	0	0
Prevotella_30	Bacteria	Bacteroidetes	Bacteroides	Bacteroidales	Prevotellaceae	Prevotella	sp.	HOT_317	Prevotella sp.	0.009	0.05	0	0	0	0	0	0	0	0	0.0428266	0.142288	0.736772	0.374208	0.0246792	0.158479	0.606454	0.288487	0	0.173396	0.272109	0.0637891	0	0.0224719	0	0	0	0	0	0	0	0	0	0	0	0	0	0	0	0
Prevotella_29	Bacteria	Bacteroidetes	Bacteroides	Bacteroidales	Prevotellaceae	Prevotella	oulorum	HOT_288;HOT_288	Prevotella oulorum;Prevotella oulorum	0.006	0.05	0	0	0	0	0	0	0	0	0	0	0	0	0	0	0	0.0524521	0	0	0	0	0.0677966	0	0	0	0.489596	0	0.967742	0.833581	0.241036	0.166003	0.0272405	0.1	0.020141	0	0	0	0	0
Prevotella_28	Bacteria	Bacteroidetes	Bacteroides	Bacteroidales	Prevotellaceae	Prevotella	melaninogenica	HOT_469	Prevotella melaninogenica	0.003	0.05	0.023663	0	0.101133	0.175088	0	0.0671742	0.168634	0.0703895	0	0	0	0	0	0	0	0	0	0	0	0	0	0	0	0	0	0	0	0	0	0	0.0544811	0.0333333	0.443102	0	0.0344353	0.116482	0.401227	1.26392
Prevotella_32	Bacteria	Bacteroidetes	Bacteroides	Bacteroidales	Prevotellaceae	Prevotella	nigrescens	HOT_693	Prevotella nigrescens	0.012	0.04	0	0	0	0.050025	0.558659	0.0223914	0	0	0	0	0	0	0.0246792	0	0	0.209809	0	0	0.0272109	0	0	0	0	0	0	0	0	0.446561	0.120518	0	0.0817216	0.8	0	0	0	0	0	0
Prevotella_31	Bacteria	Bacteroidetes	Bacteroides	Bacteroidales	Prevotellaceae	Prevotella	sp.	HOT_317	Prevotella sp.	0.006	0.04	0.283956	0.127616	0.202265	0.275138	0.704396	0.246305	0	0.0234632	0	0	0	0	0	0	0	0	0	0	0.0544218	0.106315	0	0	0.0302024	0	0.0611995	0	0	0	0.0602591	0	0.0817216	0	0	0.061589	0	0.0291206	0	0
Propionibacterium_01	Bacteria	Actinobacteria	Actinobacteria	Actinomycetales	Propionibacteriaceae	Propionibacterium	sp.	HOT_194	Propionibacterium sp.	0.003	0.11	0	0	0	0	0	0	0	0	0.0428266	0.0284576	0	0	0	0	0	0	0	0	0	0	0	0	0	0	0	0	0	0	0	0	0	0	0.0805639	0.164237	0.0688705	0.0582411	0.0708048	0.0601866
Pseudomonas_01	Bacteria	Proteobacteria	Gammaproteobacteria	Pseudomonadales	Pseudomonadaceae	Pseudomonas	pseudoalcaligenes	HOT_740	Pseudomonas pseudoalcaligenes	0.027	0.2	0.0709891	0.102093	0	0.0250125	0	0	0	0.0938527	0.256959	0.341491	0.167448	0.287853	0.123396	0.0792393	0.0433182	0	0.403063	0.619272	0	0.127578	0.0677966	0.0224719	0.151012	0.114837	0.152999	0.867245	0.0403226	0.178625	0.391684	0.232404	0.0272405	0.0666667	0.100705	0.123178	0.0688705	0.145603	0.0236016	0
Pseudomonas_02	Bacteria	Proteobacteria	Gammaproteobacteria	Pseudomonadales	Pseudomonadaceae	Pseudomonas	pseudoalcaligenes	HOT_740	Pseudomonas pseudoalcaligenes	0.03	0.04	0.165641	0	0.0202265	0	0.121448	0	0	0	0.299786	0.398406	0	0.0863558	0.148075	0	0.0216591	0	0	0.0495417	0.108844	0	0.0338983	0	0	0.0229674	0.0611995	0	0.0806452	0.148854	0.0602591	0	0	0.0333333	0.040282	0	0	0	0.0236016	0
Rothia_01	Bacteria	Actinobacteria	Actinobacteria	Actinomycetales	Micrococcaceae	Rothia	dentocariosa	HOT_587	Rothia dentocariosa	0	4.95	0.0946522	0.178663	0	0.050025	0.0971581	0.0895656	0.0240906	0.96199	9.63597	7.82584	1.70797	3.62694	3.57848	1.78288	2.55577	3.27826	4.83676	15.457	2.14966	6.35764	15.2203	7.88764	18.7859	13.0684	7.49694	20.2135	2.05645	3.69157	12.9256	3.51926	7.81803	9.3	2.39678	1.49867	1.79063	1.31043	2.9738	0.993079
Rothia_02	Bacteria	Actinobacteria	Actinobacteria	Actinomycetales	Micrococcaceae	Rothia	aeria	HOT_188	Rothia aeria	0	2.3	1.5381	2.8586	0.546117	0.675338	0.0971581	0.850873	0.722717	2.34632	2.7409	1.30905	0.435365	0.805987	1.38203	0.554675	2.18757	3.40939	2.21685	1.41194	0.353741	1.23326	1.25424	1.95506	1.90275	1.44695	0.305998	0.733823	0.0806452	0.238166	1.71738	0.896414	1.52547	2.26667	3.96777	2.05297	5.47521	3.31974	6.04201	1.56485
Rothia_03	Bacteria	Actinobacteria	Actinobacteria	Actinomycetales	Micrococcaceae	Rothia	dentocariosa	HOT_587	Rothia dentocariosa	0.003	0.98	0	0.0255232	0	0	0	0	0.0722717	0.281558	3.31906	5.71998	1.13865	2.30282	1.43139	0.237718	0.454841	1.04904	0.0403063	14.8625	0.707483	5.20944	6.10169	0	0.120809	0	0.0305998	0	2.17742	0.0893123	0.0301296	1.29482	4.00436	0.0333333	0.100705	0.0821187	0	0	0.0236016	0.0902799
Rothia_04	Bacteria	Actinobacteria	Actinobacteria	Actinomycetales	Micrococcaceae	Rothia	dentocariosa	HOT_587	Rothia dentocariosa	0.003	0.38	0	0	0	0	0.0242895	0.0447828	0	0.0469263	1.1349	0.739898	0.133958	0.374208	0.493583	0.0792393	0.259909	0.262261	0.44337	1.11469	0.163265	0.722943	1.49153	0.629213	2.32558	1.14837	0.734394	2.66845	0.443548	0.446561	1.17505	0.531208	0.572051	1.06667	0.0805639	0.061589	0.0344353	0.116482	0.188813	0.0300933
Rothia_05	Bacteria	Actinobacteria	Actinobacteria	Actinomycetales	Micrococcaceae	Rothia	aeria	HOT_188	Rothia aeria	0.003	0.31	0.354946	0.918836	0	0	0	0.895656	0.40954	0.821211	1.43469	1.05293	0.200938	0.518135	0.345508	0.0792393	0.4765	0.524521	0	1.63488	0.29932	0.637891	1.05085	0	0.0906071	0	0	0	0	0.0297708	0	0.265604	0.626532	0.0333333	0.281974	0.307945	0.0344353	0	0.0472032	0.150466
Rothia_06	Bacteria	Actinobacteria	Actinobacteria	Actinomycetales	Micrococcaceae	Rothia	dentocariosa	HOT_587	Rothia dentocariosa	0.006	0.27	0	0	0	0	0	0	0	0	0	0	0	0	0	0	0	0	0.322451	0	0	0	0.101695	1.2809	1.17789	0.482315	0.244798	12.3416	0	0.119083	0.210907	0	0	0	0	0	0	0	0	0
Rothia_07	Bacteria	Actinobacteria	Actinobacteria	Actinomycetales	Micrococcaceae	Rothia	dentocariosa	HOT_587	Rothia dentocariosa	0.006	0.12	0	0	0	0	0	0	0.0240906	0.0703895	0.492505	0.654525	0.0669792	0.259067	0.172754	0	0.0433182	0.0786782	0	1.73396	0.108844	0.935573	0.576271	0	0.0302024	0	0	0	0.0806452	0	0	0.298805	0.653773	0	0.040282	0.0205297	0	0	0	0.0300933
Rothia_08	Bacteria	Actinobacteria	Actinobacteria	Actinomycetales	Micrococcaceae	Rothia	dentocariosa	HOT_587	Rothia dentocariosa	0.006	0.1	0	0	0	0	0	0	0	0.0703895	0.235546	0.256118	0	0.0575705	0.0987167	0.118859	0.0216591	0.0786782	0.120919	0.173396	0.136054	0.233893	0.474576	0.0898876	0.573845	0.252641	0.397797	0.9006	0.0806452	0.238166	0.301296	0.0332005	0.326886	0.4	0	0.0205297	0	0.0291206	0	0
Rothia_09	Bacteria	Actinobacteria	Actinobacteria	Actinomycetales	Micrococcaceae	Rothia	dentocariosa	HOT_587	Rothia dentocariosa	0.003	0.09	0	0	0	0	0.0242895	0	0	0.0234632	0.0428266	0	0	0.0287853	0	0	0	0.0262261	0.282144	0	0	0	0.338983	0.179775	1.08728	0.206706	0.367197	1.83456	0	0.208395	0.69298	0	0	0.0666667	0	0	0	0	0	0
Rothia_10	Bacteria	Actinobacteria	Actinobacteria	Actinomycetales	Micrococcaceae	Rothia	dentocariosa	HOT_587	Rothia dentocariosa	0.006	0.08	0	0.0765697	0	0	0	0	0	0.0469263	0.299786	0.199203	0.0334896	0.143926	0.148075	0	0.0433182	0.0786782	0	0.56973	0.163265	0.340208	0.915254	0.0224719	0.0906071	0.0459348	0.122399	0.0333556	0.120968	0.0595415	0.391684	0.365206	0.681013	0.2	0	0	0	0	0	0
Rothia_11	Bacteria	Actinobacteria	Actinobacteria	Actinomycetales	Micrococcaceae	Rothia	dentocariosa	HOT_587	Rothia dentocariosa	0.003	0.07	0	0	0	0	0	0	0	0.0234632	0.12848	0.0853728	0.0334896	0.201497	0.0987167	0.0792393	0	0.0262261	0.0403063	0.346792	0	0.21263	0.440678	0.0224719	0.241619	0.0459348	0.0917993	0.0333556	0	0.0595415	0.210907	0.166003	0.217924	0.366667	0.020141	0	0.0688705	0.0291206	0	0
Rothia_12	Bacteria	Actinobacteria	Actinobacteria	Actinomycetales	Micrococcaceae	Rothia	dentocariosa	HOT_587	Rothia dentocariosa	0.003	0.06	0	0	0	0	0.0242895	0	0	0	0.0642398	0.0569152	0	0.0575705	0.0493583	0	0	0.0262261	0	0	0	0.042526	0.101695	0.0674157	0.0906071	0.114837	0.0917993	0.266845	0	0	0.150648	0	0.0544811	0.233333	0.0805639	0.0410593	0.0688705	0.0291206	0.0236016	0
Rothia_14	Bacteria	Actinobacteria	Actinobacteria	Actinomycetales	Micrococcaceae	Rothia	dentocariosa	HOT_587	Rothia dentocariosa	0.003	0.05	0	0	0	0	0.0242895	0	0	0	0.0214133	0	0	0	0	0	0	0	0.0403063	0	0	0.0637891	0.0338983	0.0449438	0.211416	0.137804	0.152999	0.0333556	0	0	0.150648	0.0332005	0.0272405	0	0.040282	0.0205297	0	0.0873617	0.0236016	0
Rothia_13	Bacteria	Actinobacteria	Actinobacteria	Actinomycetales	Micrococcaceae	Rothia	dentocariosa	HOT_587	Rothia dentocariosa	0.003	0.05	0	0	0	0	0	0	0	0	0	0.0569152	0	0.0287853	0	0	0	0	0	0.0495417	0.0544218	0.021263	0.135593	0.0224719	0.0302024	0.0229674	0.0305998	0.100067	0.0403226	0.0297708	0.0602591	0	0.136203	0.0333333	0.040282	0	0	0.0582411	0	0.0300933
Selenomonas_01	Bacteria	Firmicutes	Clostridia	Clostridiales	Veillonellaceae	Selenomonas	sputigena	HOT_151;HOT_151;HOT_442	Selenomonas sputigena;Selenomonas sputigena;Selenomonas sp.	0	0.2	0.189304	0.102093	0.0404531	0.325163	0.437212	0.425437	0.0722717	0.492726	0	0	0	0.0287853	0.0493583	0	0.108295	0.0524521	0	0	0	0	0	0	0	0	3.45777	0.500334	0.362903	0.654957	0.723109	1.39442	0.762735	0.6	0.040282	0	0	0.203844	0.0236016	0.0601866
Selenomonas_02	Bacteria	Firmicutes	Clostridia	Clostridiales	Veillonellaceae	Selenomonas	-	HOT_126;HOT_126;HOT_479;HOT_481;HOT_639;HOT_892	Selenomonas sp.;Selenomonas sp.;Selenomonas sp.;Selenomonas sp.;Selenomonas infelix;Selenomonas sp.	0	0.18	0.165641	0	0.0202265	0.275138	0.461501	0.31348	0.0722717	0.305021	0	0	0.133958	0.402994	0.0246792	0.0396197	0.151614	0.104904	0	0.0990835	0.136054	0.106315	0	0.134831	0	0.0229674	0.611995	0.200133	0.241935	0.238166	0.120518	0.365206	0.49033	0.3	0.181269	0.143708	0.241047	0.465929	0.0708048	0.240746
Selenomonas_03	Bacteria	Firmicutes	Clostridia	Clostridiales	Veillonellaceae	Selenomonas	noxia	HOT_130;HOT_130;HOT_130;HOT_140	Selenomonas noxia;Selenomonas noxia;Selenomonas noxia;Selenomonas sp.	0	0.15	0.283956	0.153139	0.121359	0.30015	0.145737	0.134348	0.168634	0.117316	0.278373	0.256118	0.133958	0.345423	0.0740375	0.0396197	0.108295	0.157356	0.0403063	0.0743126	0.0816327	0.170104	0.135593	0	0.0302024	0.0229674	0.122399	0.0333556	0.16129	0.0297708	0.120518	0.0664011	0	0.0666667	0.986908	0.164237	0.0688705	0.931858	0.330422	0.872705
Streptococcus_01	Bacteria	Firmicutes	Bacilli	Lactobacillales	Streptococcaceae	Streptococcus	sanguinis	HOT_758	Streptococcus sanguinis	0	2.14	1.46711	1.27616	0.748382	0.775388	0.315764	0.470219	4.16767	0.985453	2.65525	0.768355	0.368386	2.01497	3.92399	1.8225	3.50877	3.016	1.9347	0.396334	1.85034	0.744206	1.83051	0.292135	2.17457	4.86909	0.0917993	0.433622	0.201613	0.0893123	1.98855	0.265604	1.8796	0.566667	1.97382	1.1086	1.68733	1.33955	2.45457	0.812519
Streptococcus_02	Bacteria	Firmicutes	Bacilli	Lactobacillales	Streptococcaceae	Streptococcus	-	HOT_058;HOT_058;HOT_058;HOT_064;HOT_064;HOT_070;HOT_070;HOT_071;HOT_071;HOT_398;HOT_398;HOT_677;HOT_707	Streptococcus sp.;Streptococcus sp.;Streptococcus sp.;Streptococcus sp.;Streptococcus sp.;Streptococcus sp.;Streptococcus sp.;Streptococcus sp.;Streptococcus sp.;Streptococcus mitis_bv_2;Streptococcus mitis_bv_2;Streptococcus mitis;Streptococcus oralis	0	2.1	1.94037	4.67075	2.14401	2.12606	2.25893	1.65696	0.891351	3.94181	1.52034	0.996016	1.27261	1.32412	5.67621	3.05071	3.42214	6.55652	1.41072	0.644043	3.15646	2.72167	3.9661	0.47191	1.60072	4.40974	1.10159	1.00067	3.66935	1.63739	0.994275	2.78884	2.94198	2.03333	3.72608	5.25559	2.3416	8.94001	3.44583	2.07644
Streptococcus_03	Bacteria	Firmicutes	Bacilli	Lactobacillales	Streptococcaceae	Streptococcus	-	HOT_056;HOT_622	Streptococcus sp.;Streptococcus gordonii	0	1.49	0.496924	0.459418	0.242718	0.525263	0.315764	0.179131	4.38449	1.24355	3.36188	2.13432	3.08104	3.05124	8.78578	0.713154	10.5696	5.87464	0.201532	0.0247709	0	0.106315	1.9661	0	0	0.0689022	0.0917993	0.633756	0.604839	0.327478	0.361555	1.16202	2.66957	0.0666667	0.926485	0.410593	0.550964	0.349447	1.22728	0.932892
Streptococcus_04	Bacteria	Firmicutes	Bacilli	Lactobacillales	Streptococcaceae	Streptococcus	-	HOT_069;HOT_578;HOT_767	Streptococcus sp.;Streptococcus cristatus;Streptococcus sinensis	0	1.01	0.662565	0.663604	0.364078	0.875438	0.850134	0.738916	1.34907	1.99437	0.578158	1.76437	1.97589	2.67703	0.863771	1.42631	1.14793	0.970365	0.0403063	1.26331	4.81633	1.08441	1.15254	0.516854	1.14769	3.19247	0.0611995	0.466978	0.443548	0	1.23531	0.929615	0.136203	0.433333	3.46425	2.99733	1.48072	1.31043	0.660845	1.53476
Streptococcus_05	Bacteria	Firmicutes	Bacilli	Lactobacillales	Streptococcaceae	Streptococcus	-	HOT_058;HOT_061;HOT_638	Streptococcus sp.;Streptococcus sp.;Streptococcus infantis	0	0.4	0.212967	0.127616	0.0202265	0.050025	0.170027	0.0223914	0.313178	0.281558	0.149893	0.0569152	0	0	0.518263	0.118859	0.584795	0.498295	0	0.0247709	0.190476	0.744206	0.677966	0.0674157	0.0302024	0.344511	0	0	0	0.0297708	0	0.132802	0.0272405	0	0.140987	0.164237	0.309917	0.291206	0.472032	0.0902799
Streptococcus_06	Bacteria	Firmicutes	Bacilli	Lactobacillales	Streptococcaceae	Streptococcus	constellatus	HOT_576	Streptococcus constellatus	0.003	0.31	0	0	0	0	0.0242895	0	0	0	0	0	0	0	0	0	0	0	0	0	0	0	0	0	0	0	3.54957	0.800534	2.8629	1.7267	0.241036	4.34927	1.85236	0.733333	0	0.0205297	0	0	0	0
Streptococcus_08	Bacteria	Firmicutes	Bacilli	Lactobacillales	Streptococcaceae	Streptococcus	-	HOT_058;HOT_058;HOT_058;HOT_064;HOT_064;HOT_070;HOT_070;HOT_071;HOT_071;HOT_398;HOT_398;HOT_677;HOT_707	Streptococcus sp.;Streptococcus sp.;Streptococcus sp.;Streptococcus sp.;Streptococcus sp.;Streptococcus sp.;Streptococcus sp.;Streptococcus sp.;Streptococcus sp.;Streptococcus mitis_bv_2;Streptococcus mitis_bv_2;Streptococcus mitis;Streptococcus oralis	0.003	0.19	0.0946522	0.102093	0.566343	0.725363	0.777265	0.0223914	0	0.0234632	0	0	0	0	0.271471	0.118859	0.108295	0.183582	0.846433	0	0.244898	0.042526	0.101695	0.0224719	0.241619	0.689022	0.336597	0.733823	0	0.863352	0.331425	0.0332005	0.0272405	0.1	0.020141	0	0.275482	1.51427	0.306821	0
Streptococcus_07	Bacteria	Firmicutes	Bacilli	Lactobacillales	Streptococcaceae	Streptococcus	sanguinis	HOT_758	Streptococcus sanguinis	0.003	0.19	0.0473261	0	0.343851	0.475238	0.121448	0.0671742	0.0722717	0	0.0642398	0.0284576	0	0.0287853	0.148075	0.118859	0.129955	0.236035	1.73317	0	0.0272109	0	0.101695	0.0449438	1.2685	1.35508	0.0917993	0.200133	0	0.0595415	0.783368	0	0	0.166667	0	0	0.275482	0.407688	0.377626	0
Streptococcus_09	Bacteria	Firmicutes	Bacilli	Lactobacillales	Streptococcaceae	Streptococcus	-	HOT_058;HOT_058;HOT_058;HOT_064;HOT_064;HOT_070;HOT_070;HOT_071;HOT_071;HOT_398;HOT_398;HOT_677;HOT_707	Streptococcus sp.;Streptococcus sp.;Streptococcus sp.;Streptococcus sp.;Streptococcus sp.;Streptococcus sp.;Streptococcus sp.;Streptococcus sp.;Streptococcus sp.;Streptococcus mitis_bv_2;Streptococcus mitis_bv_2;Streptococcus mitis;Streptococcus oralis	0.003	0.14	0.189304	0.331802	0.0606796	0.2001	0.267185	0.179131	0.168634	0.539653	0.235546	0.11383	0.167448	0.143926	0.765054	0.158479	0.151614	0.681878	0.0806127	0.0743126	0.462585	0.276419	0.576271	0	0.0906071	0.206706	0.152999	0.133422	0.241935	0.178625	0.0903887	0.232404	0.136203	0.233333	0.140987	0.184767	0.103306	0.145603	0.0944064	0.120373
Streptococcus_10	Bacteria	Firmicutes	Bacilli	Lactobacillales	Streptococcaceae	Streptococcus	-	HOT_058;HOT_058;HOT_058;HOT_064;HOT_064;HOT_070;HOT_070;HOT_071;HOT_071;HOT_398;HOT_398;HOT_677;HOT_707	Streptococcus sp.;Streptococcus sp.;Streptococcus sp.;Streptococcus sp.;Streptococcus sp.;Streptococcus sp.;Streptococcus sp.;Streptococcus sp.;Streptococcus sp.;Streptococcus mitis_bv_2;Streptococcus mitis_bv_2;Streptococcus mitis;Streptococcus oralis	0.006	0.12	0.0709891	0.102093	0.687702	0.550275	0.825844	0.0223914	0	0.0469263	0.0428266	0	0	0	0.271471	0.0396197	0.0216591	0.13113	0.927046	0	0.108844	0.0637891	0.169492	0.0898876	0.362428	1.07947	0.458996	0.6004	0.120968	0.535874	0.271166	0.0332005	0.0272405	0.166667	0	0	0	0	0	0
Streptococcus_11	Bacteria	Firmicutes	Bacilli	Lactobacillales	Streptococcaceae	Streptococcus	mutans	HOT_686	Streptococcus mutans	0	0.1	0	0	0	0	0	0	0	0	1.82013	0.142288	0.100469	0.0863558	0.148075	0.316957	0.0216591	0.0524521	0	0	0	0	0	0	0	0	0.826193	0.166778	1.00806	0.327478	0.271166	0.564409	0	0.433333	0	0	0	0	0	0
Streptococcus_13	Bacteria	Firmicutes	Bacilli	Lactobacillales	Streptococcaceae	Streptococcus	-	HOT_021;HOT_755	Streptococcus vestibularis;Streptococcus salivarius	0	0.09	0	0	0.0202265	0.150075	0	0.0223914	0.0240906	0	0.0214133	0	0	0	0.148075	0	0	0.209809	0	0.0743126	0	0.021263	0	0.0224719	0.0302024	0	0.183599	0.0333556	0	0.0595415	0	0	0	0.0333333	0	0	0	0	0.0472032	0
Streptococcus_14	Bacteria	Firmicutes	Bacilli	Lactobacillales	Streptococcaceae	Streptococcus	-	HOT_058;HOT_058;HOT_058;HOT_064;HOT_064;HOT_070;HOT_070;HOT_071;HOT_071;HOT_398;HOT_398;HOT_677;HOT_707	Streptococcus sp.;Streptococcus sp.;Streptococcus sp.;Streptococcus sp.;Streptococcus sp.;Streptococcus sp.;Streptococcus sp.;Streptococcus sp.;Streptococcus sp.;Streptococcus mitis_bv_2;Streptococcus mitis_bv_2;Streptococcus mitis;Streptococcus oralis	0.003	0.09	0.0946522	0.153139	0.182039	0.0750375	0.0971581	0.111957	0.0963623	0.258095	0.0642398	0	0.133958	0	0.197433	0.158479	0.281568	0.0262261	0.0806127	0.0990835	0.163265	0.042526	0.135593	0.449438	0.0604047	1.33211	0.0611995	0.200133	0.0806452	0.0893123	0.0903887	0.0996016	0.0817216	0.1	0.020141	0.061589	0	0.0291206	0	0
Streptococcus_12	Bacteria	Firmicutes	Bacilli	Lactobacillales	Streptococcaceae	Streptococcus	-	HOT_069;HOT_578;HOT_767	Streptococcus sp.;Streptococcus cristatus;Streptococcus sinensis	0.003	0.09	0	0	0.343851	0.575288	0.412922	0.0223914	0.0722717	0.0703895	0.0214133	0.0284576	0	0.0575705	0.0740375	0.198098	0	0	0.120919	0	0.217687	0.042526	0.0338983	0.0224719	0.845666	0.666054	0.183599	0.400267	0	0	0.572462	0	0	0.0333333	0.020141	0	0.0344353	0.203844	0.0472032	0
Streptococcus_15	Bacteria	Firmicutes	Bacilli	Lactobacillales	Streptococcaceae	Streptococcus	-	HOT_056;HOT_622	Streptococcus sp.;Streptococcus gordonii	0.003	0.08	0.0473261	0	0.0606796	0.30015	0.194316	0.0223914	0.120453	0	0.0428266	0.0284576	0	0	0.419546	0	0.303227	0.367165	0.0806127	0	0	0	0.135593	0	0.0302024	0	0.0917993	0.500334	0	0.119083	0.180777	0	0.0272405	0.0333333	0.020141	0	0.0688705	0	0.0944064	0
Streptococcus_16	Bacteria	Firmicutes	Bacilli	Lactobacillales	Streptococcaceae	Streptococcus	sanguinis	HOT_758	Streptococcus sanguinis	0.006	0.07	0.118315	0	0.0606796	0.050025	0	0	0.120453	0.0234632	0.0856531	0.0284576	0.0669792	0.0287853	0.0987167	0.0396197	0.0649773	0.13113	0	0.0495417	0.0544218	0	0	0	0.0604047	0.0918695	0	0.0333556	0	0	0	0.0332005	0	0	0.060423	0.0821187	0.0344353	0	0.0944064	0.0300933
Streptococcus_17	Bacteria	Firmicutes	Bacilli	Lactobacillales	Streptococcaceae	Streptococcus	sanguinis	HOT_758	Streptococcus sanguinis	0.003	0.07	0.0473261	0.0510465	0.0202265	0	0.0242895	0.0223914	0.240906	0	0.107066	0	0.0334896	0.0575705	0.246792	0	0.129955	0.104904	0.322451	0.0247709	0.0272109	0.0637891	0.0338983	0.179775	0.271821	0.321543	0	0.0667111	0.0806452	0	0.0301296	0.0332005	0.0544811	0.0333333	0	0	0.0344353	0	0.0472032	0
Streptococcus_18	Bacteria	Firmicutes	Bacilli	Lactobacillales	Streptococcaceae	Streptococcus	constellatus	HOT_576	Streptococcus constellatus	0.006	0.06	0	0	0	0	0	0	0	0	0	0	0	0	0	0	0	0	0	0	0	0	0	0	0	0	1.56059	0.500334	0.0806452	0.922894	0.0301296	0	0.0272405	0.0666667	0	0	0	0	0	0
Streptococcus_19	Bacteria	Firmicutes	Bacilli	Lactobacillales	Streptococcaceae	Streptococcus	-	HOT_057;HOT_065;HOT_066;HOT_067;HOT_073;HOT_073;HOT_411;HOT_411;HOT_411;HOT_721	Streptococcus sp.;Streptococcus sp.;Streptococcus sp.;Streptococcus sp.;Streptococcus australis;Streptococcus australis;Streptococcus parasanguinis_II;Streptococcus parasanguinis_II;Streptococcus parasanguinis_II;Streptococcus parasanguinis_I	0	0.06	0	0	0	0.0250125	0	0	0	0	0	0	0	0	0.0246792	0	0	0.0262261	0	0.0247709	0.108844	0.0637891	0.338983	0	0.0302024	0.160772	0	0	0	0	0.0301296	0	0	0.166667	0.100705	0	0	0	0.0236016	0
Streptococcus_20	Bacteria	Firmicutes	Bacilli	Lactobacillales	Streptococcaceae	Streptococcus	oligofermentans	HOT_886	Streptococcus oligofermentans	0	0.04	0	0.0255232	0.0606796	0.2001	0.170027	0.246305	0.192725	0.610042	0	0	0	0	0	0	0.0433182	0	0	0	0	0	0	0	0	0	0	0	0	0	0	0	0	0	0	0.102648	0.103306	0	0.0944064	0
Streptococcus_21	Bacteria	Firmicutes	Bacilli	Lactobacillales	Streptococcaceae	Streptococcus	-	HOT_058;HOT_058;HOT_058;HOT_064;HOT_064;HOT_070;HOT_070;HOT_071;HOT_071;HOT_398;HOT_398;HOT_677;HOT_707	Streptococcus sp.;Streptococcus sp.;Streptococcus sp.;Streptococcus sp.;Streptococcus sp.;Streptococcus sp.;Streptococcus sp.;Streptococcus sp.;Streptococcus sp.;Streptococcus mitis_bv_2;Streptococcus mitis_bv_2;Streptococcus mitis;Streptococcus oralis	0.003	0.04	0	0.0510465	0.101133	0.10005	0	0	0.84317	0.258095	0	0	0	0	0	0	0	0	0	0	0	0.021263	0	0	0	0	0.0611995	0	0	0.148854	0.0903887	0	0.163443	0.0333333	0	0	0	0	0	0
Tannerella_01	Bacteria	Bacteroidetes	Bacteroides	Bacteroidales	Porphyromonadaceae	Tannerella	sp.	HOT_286	Tannerella sp.	0	0.58	1.23048	0.484941	0.930421	1.27564	0.995871	0.671742	0.650446	0.821211	0.149893	0.483779	3.08104	0.690846	0.123396	0.435816	1.03964	0.393391	0.0806127	0.693584	0.517007	0.786732	0.169492	0.0449438	0.0906071	0	0.397797	0.400267	0	1.10152	0.482073	0.199203	0.108962	0.7	1.40987	0.451653	1.13636	1.33955	1.39249	5.17605
Tannerella_02	Bacteria	Bacteroidetes	Bacteroides	Bacteroidales	Porphyromonadaceae	Tannerella	sp.	HOT_286	Tannerella sp.	0.003	0.13	1.06484	0.153139	0.303398	0.275138	0.388632	0.425437	0.144543	0.164242	0.171306	0.142288	0.100469	0.230282	0.197433	0.0792393	0.23825	0.209809	0	0	0.62585	0.595365	0.0338983	0	0	0	0.367197	0	0	0.476332	0.180777	0.166003	0	0.0666667	0.140987	0	0.172176	0.0582411	0.118008	0.150466
Tannerella_03	Bacteria	Bacteroidetes	Bacteroides	Bacteroidales	Porphyromonadaceae	Tannerella	-	HOT_286;HOT_916	Tannerella sp.;Tannerella sp.	0.009	0.08	0.0473261	0.0255232	0.202265	1.15058	1.06874	0.671742	0.289087	0.51619	0	0	0	0	0	0	0	0	0	0	0	0	0	0	0	0	0	0	0	0	0	0	0	0	0.020141	0	0	0	0	0
Tannerella_04	Bacteria	Bacteroidetes	Bacteroides	Bacteroidales	Porphyromonadaceae	Tannerella	-	HOT_286;HOT_916	Tannerella sp.;Tannerella sp.	0.012	0.04	0.0946522	0.102093	0.0202265	0.425213	1.09303	0.268697	0.0240906	0.281558	0	0	0	0	0	0	0	0	0	0	0	0	0	0	0	0	0	0	0	0	0	0	0	0	0	0	0	0	0	0
Terrahaemophilus_01	Bacteria	Proteobacteria	Gammaproteobacteria	Pasteurellales	Pasteurellaceae	Terrahaemophilus	aromaticivorans	HOT_826	Terrahaemophilus aromaticivorans	0.006	0.12	0	0.0765697	0.384304	0.125063	0.0242895	0	0.0240906	0.0703895	0	0.0569152	0.133958	0.0287853	0	0.237718	0	0.157356	0.0806127	0	0	0.042526	0.0677966	0.0449438	0	0.114837	0	0	0	0	0.0301296	0	0	0.0333333	0	0.0410593	0	0	0	0.0601866
Treponema_01	Bacteria	Spirochaetes	Spirochaetes	Spirochaetales	Spirochaetaceae	Treponema	-	HOT_769;HOT_769;HOT_769;HOT_769	Treponema socranskii_ss_socranskii;Treponema socranskii_ss_04;Treponema socranskii;Treponema socranskii	0	0.19	0.118315	0	0.0202265	0.0250125	0.218606	0.179131	0.0240906	0.96199	0.0214133	0	0	0.143926	0.0987167	0	0.0216591	0.157356	0	0	0	0	0	0	0	0	1.59119	0.500334	0.282258	0.148854	0.512202	1.06242	0.681013	1.4	0	0.0205297	0.0344353	0.0873617	0.0236016	0.300933
Veillonella_01	Bacteria	Firmicutes	Clostridia	Clostridiales	Veillonellaceae	Veillonella	dispar	HOT_160	Veillonella dispar	0	2.07	0.425935	0.433895	0.566343	1.72586	0.655817	0.111957	2.84269	0.234632	1.2848	0.71144	4.95646	2.7346	6.26851	6.77496	9.33507	2.96355	0.685208	0.198167	0.897959	0.170104	1.08475	0.224719	0.483238	1.60772	0.367197	1.36758	2.66129	1.429	0.150648	1.72643	4.38573	0.833333	4.8137	2.81256	2.13499	2.82469	2.59618	3.31026
Veillonella_02	Bacteria	Firmicutes	Clostridia	Clostridiales	Veillonellaceae	Veillonella	parvula	HOT_161;HOT_161;HOT_161	Veillonella parvula;Veillonella parvula;Veillonella parvula	0	1.29	0	0.153139	0.404531	0.350175	0.145737	0	0.505902	0.0938527	0.535332	0.369949	0.468855	0.978699	0.937808	0.475436	1.40784	0.708104	0.0806127	0	0.435374	0.255156	0.949153	0.0898876	0.271821	0.183739	0.948592	0.933956	3.26613	2.76868	0.512202	1.26162	2.80577	1.43333	1.63142	1.00595	1.10193	1.63075	1.5341	1.53476
Veillonella_03	Bacteria	Firmicutes	Clostridia	Clostridiales	Veillonellaceae	Veillonella	dispar	HOT_160	Veillonella dispar	0.003	0.5	0.0946522	0.255232	0	0	0	0.15674	2.50542	0.187705	0.513919	0.626067	4.28667	2.13011	2.59131	1.50555	1.5378	1.67847	0	0.173396	0.353741	0.276419	0.711864	0	0.0302024	0	0	0	1.77419	0.0297708	0	0.531208	2.04304	0	0.161128	0.184767	0.0688705	0.0582411	0.0472032	0.361119
Veillonella_04	Bacteria	Firmicutes	Clostridia	Clostridiales	Veillonellaceae	Veillonella	dispar	HOT_160	Veillonella dispar	0	0.29	0	0.0255232	0.101133	0.0750375	0	0.0447828	0	0.0234632	0	0.0284576	0	0	0	0	0	0	0.362757	0	0.0272109	0	0.0338983	0.0224719	0	0	1.77479	0.466978	6.6129	2.82822	0.0602591	1.26162	0.871697	1.2	0.563948	0.184767	0.344353	0.611532	0	0.0300933
Veillonella_05	Bacteria	Firmicutes	Clostridia	Clostridiales	Veillonellaceae	Veillonella	dispar	HOT_160;HOT_160	Veillonella dispar;Veillonella dispar	0.003	0.25	0.0473261	0.255232	0.262945	0.625313	0.267185	0.0223914	1.03589	0.164242	0	0	0.0334896	0	0	0	0.0216591	0	0.282144	0.29725	1.06122	0.467787	0.983051	0.247191	0.664452	0.482315	0.0305998	0.0333556	0.362903	0.178625	0	0.0664011	0.245165	0.0333333	1.53072	0.862246	0.344353	0.873617	0.802455	1.3542
Veillonella_06	Bacteria	Firmicutes	Clostridia	Clostridiales	Veillonellaceae	Veillonella	parvula	HOT_161;HOT_161;HOT_161	Veillonella parvula;Veillonella parvula;Veillonella parvula	0.003	0.23	0	0.102093	0	0	0	0.0671742	0.216815	0.0234632	0.256959	0.170746	0.535834	0.460564	0.246792	0.118859	0.151614	0.104904	0	0.0495417	0.62585	0.48905	0.135593	0	0	0	0	0	2.70161	0.0893123	0	0.365206	1.71615	0	0.060423	0.143708	0.0688705	0	0.0708048	0.0902799
Veillonella_07	Bacteria	Firmicutes	Clostridia	Clostridiales	Veillonellaceae	Veillonella	parvula	HOT_161;HOT_161;HOT_161;HOT_887	Veillonella parvula;Veillonella parvula;Veillonella parvula;Veillonella denticariosi	0.003	0.15	0.023663	0.382848	0.707929	1.50075	0.315764	0.111957	1.83088	0.187705	0.256959	0.227661	0.0334896	0.115141	0.246792	0.118859	0.389864	0.340939	0.0403063	0.0495417	0.217687	0.191367	0.440678	0.0898876	0.120809	0.114837	0	0	0	0.0893123	0.0301296	0	0.108962	0	0	0	0	0	0	0
Veillonella_08	Bacteria	Firmicutes	Clostridia	Clostridiales	Veillonellaceae	Veillonella	dispar	HOT_160	Veillonella dispar	0.003	0.11	0	0.0255232	0	0	0	0.0895656	0	0	0	0	0.0669792	0.0575705	0	0	0	0	0	0	0	0	0.0338983	0	0	0	0	0	5.08065	0.178625	0	0.763612	0.762735	0	0.020141	0.0205297	0	0.0291206	0	0
Veillonella_10	Bacteria	Firmicutes	Clostridia	Clostridiales	Veillonellaceae	Veillonella	parvula	HOT_161;HOT_161;HOT_161;HOT_887	Veillonella parvula;Veillonella parvula;Veillonella parvula;Veillonella denticariosi	0.006	0.07	0.0709891	0.102093	0	0.050025	0	0.425437	2.28861	0.0703895	0.0642398	0.0853728	0.167448	0.0287853	0.271471	0.158479	0.0216591	0.0524521	0	0.0743126	0.0272109	0.148841	0.237288	0	0	0	0	0	0	0	0	0.0332005	0	0	0	0	0	0	0	0
Veillonella_09	Bacteria	Firmicutes	Clostridia	Clostridiales	Veillonellaceae	Veillonella	dispar	HOT_160	Veillonella dispar	0.003	0.07	0	0	0.182039	0.30015	0.315764	0	0.0722717	0	0	0	0	0.0575705	0.246792	0.396197	0.259909	0.340939	0.322451	0	0.0544218	0	0.0677966	0.0224719	0.543642	0.252641	0.152999	0.266845	0.0403226	0.595415	0.0903887	0	0.0544811	0.0333333	0	0	0	0	0	0
Veillonella_12	Bacteria	Firmicutes	Clostridia	Clostridiales	Veillonellaceae	Veillonella	dispar	HOT_160;HOT_160	Veillonella dispar;Veillonella dispar	0.006	0.06	0.023663	0.0765697	0	0	0	0.0671742	1.10817	0.0938527	0	0	0	0	0	0	0	0	0.0806127	0.0743126	0.598639	0.382734	0.542373	0	0	0	0	0	0.0403226	0	0	0	0.0544811	0	0.140987	0.061589	0	0.0291206	0	0.0601866
Veillonella_11	Bacteria	Firmicutes	Clostridia	Clostridiales	Veillonellaceae	Veillonella	dispar	HOT_160	Veillonella dispar	0.003	0.06	0	0	0	0	0	0	0	0	0	0	0	0	0	0	0	0	0	0	0	0	0	0	0	0	0	0	0	0	0	0	0	0	0.020141	0	0	0	0	0
Veillonella_13	Bacteria	Firmicutes	Clostridia	Clostridiales	Veillonellaceae	Veillonella	dispar	HOT_160	Veillonella dispar	0.003	0.05	0.023663	0.0765697	0.0809061	0.2001	0.0242895	0	0.0481812	0	0.0428266	0	0.0669792	0.0575705	0.222113	0.356577	0.23825	0.13113	0	0	0.0272109	0.0637891	0.0338983	0	0	0	0	0	0.0403226	0.0595415	0	0.0996016	0.163443	0.133333	0	0.0821187	0.0344353	0.0291206	0.0472032	0.0300933
[truncated: 26 more columns]
