# Supplementary material for: Individuality, Stability, and Variability of the Plaque Microbiome
Source: Front Microbiol. 2016 Apr 22;7:564. doi: 10.3389/fmicb.2016.00564 (PMC4840391; doi:10.3389/fmicb.2016.00564)
Supplement: Supplementary file 3 [file DataSheet3.XLSX]

## Sheet: S3_dataset_comparison.txt
Shown here are the mean relative abundances of all genera each data set. Genera not present in other data sets are marked by an asterisk. Genera not shared are present only at low abundance.				Re-analysis				HMP V1-V3 (from Eren et al. 2014)				HMP V3-V5 (from Eren et al. 2014)
				Genus	Mean Relative Abundance	Not present in HMP		Genus	Mean Relative Abundance	Not present in re-analysis		Genus	Mean Relative Abundance	Not present in re-analysis
				Corynebacterium	13.0989			Streptococcus	18.5065			Streptococcus	15.1324
				Neisseria	10.3437			Actinomyces	11.1841			Corynebacterium	13.3176
				Rothia	9.80331			Rothia	10.0144			Capnocytophaga	9.04629
				Capnocytophaga	9.60143			Capnocytophaga	10.0096			Fusobacterium	8.32639
				Actinomyces	9.04424			Corynebacterium	8.52993			Neisseria	6.94132
				Streptococcus	8.89445			Neisseria	7.07826			Leptotrichia	5.09944
				Fusobacterium	7.59124			Lautropia	4.87108			Haemophilus	5.026
				Veillonella	5.18927			Leptotrichia	3.92922			Prevotella	4.12586
				Prevotella	4.70579			Veillonella	3.37085			Veillonella	3.89487
				Leptotrichia	4.67933			Fusobacterium	2.66858			Porphyromonas	3.87144
				Haemophilus	2.13433			TM7[G-1]	2.30629	*		Actinomyces	3.75575
				Cardiobacterium	1.78913			Porphyromonas	2.16719			Rothia	3.70781
				Lautropia	1.67585			Bergeyella	1.70857			Lautropia	3.01428
				Kingella	1.44597			Campylobacter	1.70312			Aggregatibacter	1.95854
				Porphyromonas	1.24032			Haemophilus	1.57106			Selenomonas	1.88392
				Aggregatibacter	1.03435			Kingella	1.47063			Treponema	1.06139
				Gemella	1.01665			Prevotella	1.36441			Campylobacter	0.880313
				Tannerella	0.821419			Selenomonas	0.910251			Kingella	0.785991
				Actinobaculum	0.542864			Propionibacterium	0.909505			Alloprevotella	0.711896
				Ottowia	0.542262	*		Granulicatella	0.62396			Granulicatella	0.676598
				Alloprevotella	0.541234			Gemella	0.616376			Propionibacterium	0.644651
				Selenomonas	0.533055			Terrahaemophilus	0.589781			Bergeyella	0.622312
				Campylobacter	0.432861			Treponema	0.557055			Simonsiella	0.542725	*
				Abiotrophia	0.323141			Actinobaculum	0.495874			Actinobaculum	0.500317
				Granulicatella	0.261462			Abiotrophia	0.483632			Lachnoanaerobaculum	0.486094
				Escherichia	0.252678			Bacteroidales[G-2]	0.362916	*		Gemella	0.454116
				Lachnoanaerobaculum	0.238289			Eikenella	0.362542			Bacteroidales[G-2]	0.44966	*
				Pseudomonas	0.234052	*		GN02][G-1]	0.168768			Tannerella	0.333031
				Eikenella	0.223617			Eubacterium_XIVa[G-1]	0.167148			Abiotrophia	0.312128
				Treponema	0.188844			Cardiobacterium	0.165781			Cardiobacterium	0.304273
				Clostridiales[F-2][G-1]	0.180636			Lachnoanaerobaculum	0.135863			Terrahaemophilus	0.302248
				Mitsuokella	0.164866			Lachnospiraceae[G-3]	0.12923			Eikenella	0.250082
				Anaeroglobus	0.125697			Tannerella	0.113341			Eubacterium_XI[G-7]	0.215316	*
				Lachnospiraceae[G-3]	0.120003			Catonella	0.100926	*		Delftia	0.201181	*
				Terrahaemophilus	0.119644			Clostridiales[F-2][G-1]	0.0988921			Lachnospiraceae[G-3]	0.171867
				Moryella	0.118508	*		Bacteroidetes[G-5]	0.0882706	*		Parvimonas	0.143422	*
				GN02[G-1]	0.115388			Alloprevotella	0.082266			Catonella	0.140545	*
				Propionibacterium	0.108684			Dialister	0.0681128	*		Dialister	0.12546	*
				Bergeyella	0.108594			Oribacterium	0.0549758			Eubacterium_XIVa[G-1]	0.124608
				Eubacterium_XI[G-1]	0.105463			Comamonas	0.048489	*		Veillonellaceae[G-1]	0.10743	*
				Eubacterium_XIVa[G-1]	0.103578			TM7[G-5]	0.0467997	*		Clostridiales[F-2][G-1]	0.0835084
				Mogibacterium	0.0990531			Atopobium	0.0267126	*		Oribacterium	0.0673921
				Oribacterium	0.0982047			TM7[G-3]	0.0238239	*		Lachnospiraceae[G-4]	0.0471841	*
								Eubacterium_XI[G-3]	0.0201617	*		Lachnospiraceae[G-2]	0.0458732	*
								Lachnospiraceae[G-4]	0.0185496	*		Eubacterium_XI[G-3]	0.0385922	*
								Parvimonas	0.0158496	*		Atopobium	0.038209	*
								Mogibacterium	0.0126915			Anaeroglobus	0.0248412
								Solobacterium	0.0126745	*		Peptococcus	0.022975	*
								Peptostreptococcus	0.0110216	*		Filifactor	0.0168669	*
								Megasphaera	0.00629556	*		Megasphaera	0.0150254	*
								Lachnospiraceae[G-2]	0.00611063	*		Peptostreptococcus	0.0128476	*
								Bacteroides	0.00422843	*		Unassigned	0.0104342	*
								Clostridiales[F-2][G-2]	0.00241151	*		Bacteroides	0.00886933	*
								Peptococcus	0.00213665	*		Clostridiales[F-2][G-2]	0.00886439	*
								Mitsuokella	0.000728789			Eubacterium_XI[G-1]	0.00516821
								Simonsiella	0.000449689	*		Mogibacterium	0.00445283
								Eubacterium_XI[G-1]	0.00040183			Mitsuokella	0.00401343
								Unassigned	0.000326882	*		Helicobacter	0.00131916	*
								Clostridiales[F-2][G-3]	0.000317609	*		Clostriales[F-3][G-1]	0.000533671	*
								Clostridiales[F-1][G-2]	0.000317609	*		Leptotrichiaceae[G-1]	0.00050386	*
								Leptothrix	0.000292995	*		Butyrivibrio	0.000364538	*
								Leptotrichiaceae[G-1]	0	*		Bacteroidetes[G-6]	0.000154158	*
								Lachnospiraceae[G-5]	0	*		Rhizobium	0.000154158	*
								Moraxella	0	*		Ralstonia	0.000121111	*
								Bacteroidetes[G-3]	0	*		Moraxella	0	*
								Flavobacteriales[G-1]	0	*		Stenotrophomonas	0	*
								Lachnospiraceae[G-7]	0	*		Lachnospiraceae[G-5]	0	*
								Peptostreptococcaceae_XIII[G-2]	0	*		Escherichia	0
								Afipia	0	*		Clostridiales[F-1][G-2]	0	*
								Clostriales[F-3][G-1]	0	*		Lachnospiraceae[G-7]	0	*
								Anaeroglobus	0			Peptostreptococcaceae_XI[G-3]	0	*
												Pseudoramibacter	0	*
												Mycoplasma	0	*
												Bacteroidetes[G-3]	0	*
